# Supplementary material for: Improving transcriptome de novo assembly by using a reference genome of a related species: Translational genomics from oil palm to coconut
Source: PLoS One. 2017 Mar 23;12(3):e0173300. doi: 10.1371/journal.pone.0173300 (PMC5363918; doi:10.1371/journal.pone.0173300)
Supplement: S3 Table — The table provides original data for new coconut PPs (derived exclusively from contigs found by BRANCH software). Unique identifiers and coordinates on the oil palm pseudochromosomes allows to retrieve the sequences in our ‘palmcomparomics’ database. GO terms, Pfam, E.C numbers and annotation for the corresponding oil palm protein are indicated. (XLSX) [file pone.0173300.s003.xlsx]

## Sheet: S3_Table.Functions.of.polypepti
biotic stimulus (GO:0009607) and defense response (GO:000695)
Coconut polypeptide	Oil palm protein reference	Chromosome oil palm	Gene start	Gene stop	GO term	E.C	Pfam	Annotation oil palm protein
Cn.pt.eg.1400569001.1	XP_010938340.1	EG_Chr14	9448006	9448804	GO:0006952,GO:0009607	NA	PF00407.16	pathogenesis-related protein 1-like
Cn.pt.eg.Un05781001.1	XP_010910661.1	EG_ChrUn	397656763	397657648	GO:0006952,GO:0009607	1.1.3.10	PF00407.16	pathogenesis-related protein 1-like
Cn.pt.eg.1400568001.1	XP_010938339.1	EG_Chr14	9443594	9444403	GO:0006952,GO:0009607	NA	PF00407.16	pathogenesis-related protein 1-like
Cn.pt.eg.1400572001.1	XP_010938338.1	EG_Chr14	9489650	9496411	GO:0006952,GO:0009607	1.4.1.2	PF00407.16	pathogenesis-related protein 1-like isoform X2
Cn.pt.eg.Un06819001.1	XP_010911543.1	EG_ChrUn	464819350	464820117	GO:0006952,GO:0009607	NA	PF00407.16	pathogenesis-related protein 1-like
Cn.pt.eg.Un05197001.1	XP_010910747.1	EG_ChrUn	362434112	362435329	GO:0006952,GO:0009607	NA	PF00407.16	pathogenesis-related protein 1-like
Cn.pt.eg.0501546002.1	XP_010922539.1	EG_Chr5	46413668	46417325	GO:0006952,GO:0016021	NA	PF03094.12	MLO-like protein 3 isoform X3
Cn.pt.eg.1400570001.1	XP_010938341.1	EG_Chr14	9453968	9454964	GO:0006952,GO:0009607	1.4.1.2	PF00407.16	pathogenesis-related protein 1-like
Cn.pt.eg.1400572002.1	XP_010938337.1	EG_Chr14	9495606	9496414	GO:0006952,GO:0009607	NA	PF00407.16	pathogenesis-related protein 1-like isoform X1
Cn.pt.eg.0201292002.1	XP_010913232.1	EG_Chr2	39196357	39220309	GO:0006952,GO:0016021	NA	PF03094.12	MLO-like protein 13 isoform X5
Cn.pt.eg.0900695001.1	XP_010930771.1	EG_Chr9	29911440	29922793	GO:0006952,GO:0016021	3.6.1.15,4.1.1.23	PF03094.12	MLO-like protein 4 isoform X1
Cn.pt.eg.0900571004.1	XP_010930335.1	EG_Chr9	27394670	27402818	GO:0006952,GO:0016021	NA	PF03094.12	MLO-like protein 1 isoform X4
Cn.pt.eg.Un02914001.1	XP_010908499.1	EG_ChrUn	129427192	129428033	GO:0006952,GO:0009607	4.2.1.78	PF00407.16	S-norcoclaurine synthase-like
Cn.pt.eg.Un01877001.1	XP_010905122.1	EG_ChrUn	67395238	67416408	GO:0006952,GO:0016021	2.2.1.3	PF03094.12	MLO-like protein 6
Protein amino acid phosphorylation (GO:0006468)
Coconut polypeptide	Oil palm protein reference	Chromosome oil palm	Gene start	Gene stop	GO term	E.C	Pfam	Annotation oil palm protein
Cn.pt.eg.0100021001.1	XP_010920415.1	EG_Chr1	806711	810736	GO:0004672,GO:0006468,GO:0005524	2.7.11.1,2.7.11.31,2.7.11.27	PF02149.16,PF00069.22	SNF1-related protein kinase catalytic subunit alpha KIN10-like
Cn.pt.eg.0101324002.1	XP_010927558.1	EG_Chr1	25990818	25995933	GO:0004672,GO:0006468,GO:0005524,GO:0004713	2.7.11.1	PF07714.14	receptor-like serine/threonine-protein kinase SD1-8 isoform X4
Cn.pt.eg.0101324001.1	XP_010927549.1	EG_Chr1	25990818	26001364	GO:0004672,GO:0006468,GO:0005524	2.7.11.1	PF07714.14	G-type lectin S-receptor-like serine/threonine-protein kinase At4g27290 isoform X3
Cn.pt.eg.0101328001.1	XP_010928007.1	EG_Chr1	26111664	26114909	GO:0004672,GO:0006468,GO:0005524	2.7.11.1	PF07714.14	G-type lectin S-receptor-like serine/threonine-protein kinase At1g11330
Cn.pt.eg.0101356001.1	XP_010928203.1	EG_Chr1	27027292	27029715	GO:0004672,GO:0006468,GO:0004674,GO:0005524	2.7.11.1	PF01453.21,PF08276.8,PF00069.22	G-type lectin S-receptor-like serine/threonine-protein kinase At2g19130
Cn.pt.eg.0101360001.1	XP_010927731.1	EG_Chr1	27283247	27284137	GO:0004672,GO:0006468,GO:0005524	2.7.11.1	PF07714.14	G-type lectin S-receptor-like serine/threonine-protein kinase At2g19130
Cn.pt.eg.0102361003.1	XP_010943241.1	EG_Chr1	57680878	57684482	GO:0004672,GO:0006468,GO:0005524,GO:0005515	2.7.11.1	PF13855.3,PF00560.30,PF00069.22	receptor-like protein kinase HSL1 isoform X1
Cn.pt.eg.0102517002.1	XP_010905455.1	EG_Chr1	62146931	62169935	GO:0004672,GO:0006468,GO:0005524	2.7.11.1	PF07714.14	protein STRUBBELIG-RECEPTOR FAMILY 3 isoform X10
Cn.pt.eg.0102517004.1	XP_010905434.1	EG_Chr1	62146931	62169935	GO:0004672,GO:0006468,GO:0005524	2.7.11.1	PF07714.14,PF08263.9	protein STRUBBELIG-RECEPTOR FAMILY 3 isoform X7
Cn.pt.eg.0200432001.1	XP_010911961.1	EG_Chr2	12132917	12193582	GO:0008152,GO:0016597,GO:0004672,GO:0006468,GO:0005524	2.7.11.1	PF07714.14,PF01842.22	Abelson tyrosine-protein kinase 2-like isoform X6
Cn.pt.eg.0201193001.1	XP_010913113.1	EG_Chr2	34936602	35022498	GO:0004672,GO:0006468,GO:0005524	2.7.11.1,2.7.11.15	PF07714.14	cysteine-rich receptor-like protein kinase 8
Cn.pt.eg.0201194001.1	XP_010913114.1	EG_Chr2	35107148	35108637	GO:0004672,GO:0006468,GO:0005524	2.7.11.1	PF07714.14	cysteine-rich receptor-like protein kinase 8
Cn.pt.eg.0201196001.1	XP_010913051.1	EG_Chr2	35143525	35149265	GO:0004672,GO:0006468,GO:0005524	2.7.11.1	PF07714.14	putative receptor-like protein kinase At4g00960
Cn.pt.eg.0201198001.1	XP_010913053.1	EG_Chr2	35360002	35365936	GO:0004672,GO:0006468,GO:0005524	2.7.11.1	PF07714.14	cysteine-rich receptor-like protein kinase 10 isoform X2
Cn.pt.eg.0201702001.1	XP_010913801.1	EG_Chr2	49227611	49241393	GO:0004672,GO:0006468,GO:0005524	2.7.11.1	PF07714.14	protein STRUBBELIG-RECEPTOR FAMILY 5-like isoform X3
Cn.pt.eg.0201944001.1	XP_010914165.1	EG_Chr2	54815845	54818992	GO:0004672,GO:0006468,GO:0005524	2.7.11.1	PF07714.14	G-type lectin S-receptor-like serine/threonine-protein kinase At5g24080
Cn.pt.eg.0201951001.1	XP_010914169.1	EG_Chr2	54968798	54969889	GO:0004672,GO:0006468,GO:0005524	2.7.11.1	PF00069.22	G-type lectin S-receptor-like serine/threonine-protein kinase At1g34300
Cn.pt.eg.0201952001.1	XP_010914308.1	EG_Chr2	54974910	54976112	GO:0004672,GO:0006468,GO:0005524	2.7.11.1	PF00069.22	G-type lectin S-receptor-like serine/threonine-protein kinase At1g34300
Cn.pt.eg.0300385001.1	XP_010915422.1	EG_Chr3	7859940	7877312	GO:0004672,GO:0005524,GO:0006468	2.7.11.23,2.7.11.22	PF00069.22	probable serine/threonine-protein kinase At1g54610 isoform X2
Cn.pt.eg.0300712001.1	XP_010915905.1	EG_Chr3	14145692	14158220	GO:0043169,GO:0004672,GO:0005524,GO:0006468,GO:0003824	2.7.11.11,3.1.3.16	PF00027.26,PF00481.18,PF00069.22	protein phosphatase 2C and cyclic nucleotide-binding/kinase domain-containing protein isoform X2
Cn.pt.eg.0301090001.1	XP_010916408.1	EG_Chr3	20967039	20981778	GO:0004672,GO:0005524,GO:0006468	2.7.11.1	PF00069.22	putative receptor-like protein kinase At4g00960
Cn.pt.eg.0301314003.1	XP_010916864.1	EG_Chr3	26051480	26064059	GO:0004672,GO:0006468,GO:0005524	2.7.11.1	PF00069.22,PF08263.9	probable LRR receptor-like serine/threonine-protein kinase At5g10290 isoform X9
Cn.pt.eg.0400218001.1	XP_010918281.1	EG_Chr4	11574247	11594574	GO:0004672,GO:0006468,GO:0030246,GO:0005524	2.7.11.1,1.5.3.1	PF00139.16,PF07714.14	L-type lectin-domain containing receptor kinase IV.1-like
Cn.pt.eg.0400220001.1	XP_010918274.1	EG_Chr4	11778285	11780559	GO:0004672,GO:0006468,GO:0030246,GO:0005524	2.7.11.1	PF00139.16,PF00069.22	LOW QUALITY PROTEIN: L-type lectin-domain containing receptor kinase IV.2-like
Cn.pt.eg.0400668001.1	XP_010918940.1	EG_Chr4	34378163	34389363	GO:0004672,GO:0006468,GO:0005524,GO:0048544	4.2.1.119,2.7.10.1,4.2.1.107	PF07714.14,PF01453.21,PF08276.8,PF00954.17	receptor-like serine/threonine-protein kinase SD1-7 isoform X3
Cn.pt.eg.0400814002.1	XP_010919143.1	EG_Chr4	38136352	38145775	GO:0005524,GO:0004672,GO:0006468	2.7.11.1	PF00069.22	CBL-interacting protein kinase 9-like isoform X3
Cn.pt.eg.0401551002.1	XP_010920243.1	EG_Chr4	53302694	53319896	GO:0004672,GO:0006468,GO:0005524	2.7.11.1,2.7.11.17	PF00069.22	calcium-dependent protein kinase 28 isoform X5
Cn.pt.eg.0500008001.1	XP_010920496.1	EG_Chr5	297943	300202	GO:0004672,GO:0006468,GO:0005524,GO:0048544	2.7.11.1,3.4.21.27	PF00954.17,PF00069.22	putative receptor protein kinase ZmPK1, partial
Cn.pt.eg.0600508001.1	XP_010924012.1	EG_Chr6	24174160	24182006	GO:0004672,GO:0006468,GO:0005524	2.7.11.1,2.7.11.16	PF07714.14	putative receptor-like protein kinase At4g00960
Cn.pt.eg.0601087001.1	XP_010924822.1	EG_Chr6	40185888	40189316	GO:0004672,GO:0006468,GO:0005524	2.7.11.1	PF07714.14	tyrosine-protein kinase ABL1-like isoform X1
Cn.pt.eg.0700580001.1	XP_010926122.1	EG_Chr7	11758584	11787436	GO:0004672,GO:0006468,GO:0005524	2.7.11.1	PF00069.22	probable serine/threonine protein kinase IREH1
Cn.pt.eg.0700690001.1	XP_010926538.1	EG_Chr7	14363325	14365243	GO:0004672,GO:0006468,GO:0005524	2.7.11.1	PF00069.22	probable serine/threonine-protein kinase At1g18390
Cn.pt.eg.0800751001.1	XP_010928424.1	EG_Chr8	27242137	27260954	GO:0004672,GO:0005524,GO:0006468	2.7.11.1	PF00069.22	protein STRUBBELIG-RECEPTOR FAMILY 8-like isoform X2
Cn.pt.eg.0900208001.1	XP_010929793.1	EG_Chr9	7455791	7457876	GO:0004672,GO:0006468,GO:0005515,GO:0005524	2.7.11.1	PF00560.30,PF07714.14,PF13855.3	probable LRR receptor-like serine/threonine-protein kinase At3g47570
Cn.pt.eg.1001102001.1	XP_010932807.1	EG_Chr10	28091441	28094067	GO:0004672,GO:0006468,GO:0005524	2.7.11.1	PF07714.14	probable LRR receptor-like serine/threonine-protein kinase At3g47570
Cn.pt.eg.1100153001.1	XP_010933240.1	EG_Chr11	9912925	9915141	GO:0004672,GO:0006468,GO:0005524	2.7.11.1	PF07714.14	probable leucine-rich repeat receptor-like protein kinase At1g35710, partial
Cn.pt.eg.1200265001.1	XP_010934769.1	EG_Chr12	12675771	12679672	GO:0004672,GO:0006468,GO:0005524	2.7.11.1	PF00069.22	LOW QUALITY PROTEIN: wall-associated receptor kinase 2-like
Cn.pt.eg.1200565005.1	XP_010935194.1	EG_Chr12	19208862	19235225	GO:0008152,GO:0016597,GO:0004672,GO:0006468,GO:0005524	2.7.11.1	PF07714.14	mitogen-activated protein kinase kinase kinase 7-like isoform X1
Cn.pt.eg.1400164003.1	XP_010937526.1	EG_Chr14	2533092	2546702	GO:0004672,GO:0006468,GO:0005524	2.7.11.1	PF00069.22	serine/threonine-protein kinase apg-1-like isoform X2
Cn.pt.eg.1500312001.1	XP_010939479.1	EG_Chr15	13969103	13971079	GO:0004672,GO:0006468,GO:0005524	2.7.11.1	PF00069.22	L-type lectin-domain containing receptor kinase S.4-like
Cn.pt.eg.1600384001.1	XP_010940816.1	EG_Chr16	7586581	7597224	GO:0004672,GO:0006468,GO:0005524	2.7.11.22	PF00069.22	cyclin-dependent kinase F-4-like isoform X4
Cn.pt.eg.1600783002.1	XP_010941375.1	EG_Chr16	20842992	20864337	GO:0008152,GO:0016597,GO:0004672,GO:0006468,GO:0005524	3.6.4.13,2.7.11.1,2.7.7.48,3.6.1.15	PF07714.14,PF01842.22	kinase suppressor of Ras 1-like isoform X4
Cn.pt.eg.Un00205001.1	XP_010941738.1	EG_ChrEG_ChrUn	5234950	5239872	GO:0004672,GO:0005524,GO:0006468	2.7.11.1	PF00069.22	receptor-like cytosolic serine/threonine-protein kinase RBK2 isoform X2
Cn.pt.eg.Un00535001.1	XP_010942011.1	EG_ChrEG_ChrUn	14493699	14496452	GO:0004672,GO:0005524,GO:0006468	2.7.11.1	PF08276.8	G-type lectin S-receptor-like serine/threonine-protein kinase At2g19130
Cn.pt.eg.Un00783001.1	XP_010942306.1	EG_ChrEG_ChrUn	22186274	22188730	GO:0004672,GO:0006468,GO:0005524	2.7.11.1	PF00069.22	probable receptor-like protein kinase At1g67000
Cn.pt.eg.Un00784001.1	XP_010942388.1	EG_ChrEG_ChrUn	22214330	22215679	GO:0004672,GO:0006468,GO:0005524	2.7.11.1	PF00069.22	glycerophosphodiester phosphodiesterase protein kinase domain-containing GDPDL2-like
Cn.pt.eg.Un01392001.1	XP_010942962.1	EG_ChrEG_ChrUn	47014146	47057533	GO:0004672,GO:0006468,GO:0005524,GO:0030244	2.7.11.1	PF07714.14	LRR receptor-like serine/threonine-protein kinase FEI 1 isoform X7
Cn.pt.eg.Un01762002.1	XP_010906778.1	EG_ChrEG_ChrUn	61881500	61897699	GO:0004672,GO:0006468,GO:0005524	3.4.21.105,2.7.11.26	PF00069.22	casein kinase I-like isoform X1
Cn.pt.eg.Un01961004.1	XP_010905046.1	EG_ChrEG_ChrUn	70101279	70152638	GO:0004672,GO:0006468,GO:0005524	2.7.11.1	PF07714.14	probable receptor-like protein kinase At5g56460 isoform X2
Cn.pt.eg.Un02220001.1	XP_010943983.1	EG_ChrEG_ChrUn	83940429	83941988	GO:0004672,GO:0006468,GO:0005524	2.7.11.1,2.7.10.1	PF00069.22	leucine-rich repeat receptor-like serine/threonine/tyrosine-protein kinase SOBIR1
Cn.pt.eg.Un02227001.1	XP_010904536.1	EG_ChrEG_ChrUn	84570542	84571880	GO:0004672,GO:0005524,GO:0006468	2.7.11.1	PF00069.22	leucine-rich repeat receptor-like serine/threonine/tyrosine-protein kinase SOBIR1
Cn.pt.eg.Un02992001.1	XP_010905474.1	EG_ChrEG_ChrUn	133808779	133811616	GO:0004672,GO:0006468,GO:0005524	2.7.11.1	PF00069.22	L-type lectin-domain containing receptor kinase IX.1-like
Cn.pt.eg.Un02995001.1	XP_010905484.1	EG_ChrEG_ChrUn	133999030	134001866	GO:0004672,GO:0006468,GO:0005524	2.7.11.1	PF00069.22	L-type lectin-domain containing receptor kinase IX.1-like
Cn.pt.eg.Un03956001.1	XP_010907662.1	EG_ChrEG_ChrUn	215571738	215599603	GO:0004672,GO:0006468,GO:0005524	2.7.11.1	PF00069.22	serine/threonine-protein kinase PBS1-like isoform X2
Cn.pt.eg.Un04252001.1	XP_010908956.1	EG_ChrEG_ChrUn	253089170	253091771	GO:0004672,GO:0006468,GO:0005524,GO:0004713	2.7.11.1	PF00069.22	G-type lectin S-receptor-like serine/threonine-protein kinase At2g19130
Cn.pt.eg.Un04265001.1	XP_010905905.1	EG_ChrEG_ChrUn	255170512	255208175	GO:0004672,GO:0006468,GO:0005524	2.7.11.1	PF07714.14	uncharacterized protein LOC105032992
Cn.pt.eg.Un04707001.1	XP_010910289.1	EG_ChrEG_ChrUn	312127683	312131487	GO:0004672,GO:0005524,GO:0006468	2.7.11.1	PF00069.22	probable receptor-like protein kinase At5g39030
Cn.pt.eg.Un04937001.1	XP_010908899.1	EG_ChrEG_ChrUn	340315859	340364943	GO:0004672,GO:0006468,GO:0005524	2.7.11.1	PF00069.22	chitin elicitor receptor kinase 1-like isoform X1
Cn.pt.eg.Un05424001.1	XP_010911238.1	EG_ChrEG_ChrUn	375063772	375064946	GO:0004672,GO:0006468,GO:0005524	2.7.11.1	PF00069.22	wall-associated receptor kinase-like 1, partial
Cn.pt.eg.Un05425001.1	XP_010911143.1	EG_ChrEG_ChrUn	375067527	375068804	GO:0004672,GO:0006468,GO:0005524	2.7.11.1	PF00069.22	receptor-like protein kinase 5
Cn.pt.eg.Un05600002.1	XP_010908875.1	EG_ChrEG_ChrUn	385429099	385474049	GO:0004672,GO:0006468,GO:0005524	2.7.11.1	PF07714.14	probable leucine-rich repeat receptor-like serine/threonine-protein kinase At5g15730 isoform X2
Cn.pt.eg.Un05621001.1	XP_010910544.1	EG_ChrEG_ChrUn	386935102	386937868	GO:0004672,GO:0005524,GO:0006468	2.7.11.1	PF00069.22	probable LRR receptor-like serine/threonine-protein kinase At3g47570
Cn.pt.eg.Un05660001.1	XP_010910832.1	EG_ChrEG_ChrUn	389119300	389119879	GO:0004672,GO:0006468,GO:0005524	2.7.11.1	PF07714.14	probable LRR receptor-like serine/threonine-protein kinase At3g47570, partial
Cn.pt.eg.Un05930001.1	XP_010911259.1	EG_ChrEG_ChrUn	407607338	407607848	GO:0004672,GO:0006468,GO:0005524	2.7.11.1	PF00069.22	probable LRR receptor-like serine/threonine-protein kinase At3g47570, partial
Cn.pt.eg.Un05931001.1	XP_010910581.1	EG_ChrEG_ChrUn	407614072	407614716	GO:0004672,GO:0005524,GO:0006468	2.7.11.1	PF00069.22	L-type lectin-domain containing receptor kinase IV.2
Cn.pt.eg.Un06022001.1	XP_010911052.1	EG_ChrEG_ChrUn	413061459	413063404	GO:0005524,GO:0004672,GO:0006468	2.7.10.1	PF00069.22	cysteine-rich receptor-like protein kinase 10, partial
Cn.pt.eg.Un06249005.1	XP_010906427.1	EG_ChrEG_ChrUn	426525617	426570335	GO:0005524,GO:0004672,GO:0006468	2.7.11.1,4.2.1.17	PF00069.22	CDPK-related kinase 3-like isoform X4
Cn.pt.eg.Un06638001.1	XP_010910453.1	EG_ChrEG_ChrUn	452438215	452444718	GO:0004672,GO:0006468,GO:0005515,GO:0005524,GO:0048544	2.7.10.1,2.3.1.21	PF07714.14,PF01453.21,PF08276.8,PF00954.17	receptor-like serine/threonine-protein kinase SD1-8 isoform X1
Cn.pt.eg.Un06825001.1	XP_010911396.1	EG_ChrEG_ChrUn	465421820	465423341	GO:0004672,GO:0005524,GO:0006468	2.7.11.1	PF00069.22	probable LRR receptor-like serine/threonine-protein kinase At1g56140, partial
Cn.pt.eg.Un06883001.1	XP_010911694.1	EG_ChrEG_ChrUn	469409757	469410767	GO:0004672,GO:0006468,GO:0005524	2.7.11.1	PF00069.22	G-type lectin S-receptor-like serine/threonine-protein kinase At2g19130
Cn.pt.eg.Un06895001.1	XP_010910684.1	EG_ChrEG_ChrUn	470264694	470267004	GO:0004672,GO:0006468,GO:0005524	2.7.11.1,2.7.11.15	PF07714.14	cysteine-rich receptor-like protein kinase 8
Cn.pt.eg.Un07013001.1	XP_010911381.1	EG_ChrEG_ChrUn	478721116	478721626	GO:0004672,GO:0006468,GO:0005524,GO:0004713	2.7.11.1	PF00069.22	probable LRR receptor-like serine/threonine-protein kinase At3g47570, partial
Organelle organization (GO:0006996)
Coconut polypeptide	Oil palm protein reference	Chromosome oil palm	Gene start	Gene stop	GO term	E.C	Pfam	Annotation oil palm protein
Cn.pt.eg.0101150001.1	XP_010923811.1	EG_Chr1	22106334	22117898	GO:0005779,GO:0007031	3.1.1.31,3.4.19.12,1.1.1.49	PF04882.9	peroxisome biogenesis protein 3-1-like%2C transcript variant X1
Cn.pt.eg.0102532001.1	XP_010906282.1	EG_Chr1	62816578	62831423	GO:0003779,GO:0005622,GO:0015629,GO:0030042	NA	PF00241.17	actin-depolymerizing factor-like%2C transcript variant X2
Cn.pt.eg.0200160008.1	XP_010907876.1	EG_Chr2	3335545	3396050	GO:0003677,GO:0005515,GO:0005634,GO:0006352,GO:0016570	2.1.1.43	PF02201.15,PF03126.15,PF02213.13	uncharacterized protein At5g08430-like%2C transcript variant X1
Cn.pt.eg.0200160007.1	XP_010907885.1	EG_Chr2	3335545	3396050	GO:0003677,GO:0005515,GO:0005634,GO:0006352,GO:0016570	2.1.1.43	PF02201.15,PF03126.15,PF02213.13	uncharacterized protein At5g08430-like%2C transcript variant X2
Cn.pt.eg.0201601001.1	XP_010913656.1	EG_Chr2	46995343	46995909	GO:0000786,GO:0003677,GO:0005634,GO:0006334,GO:0046982	NA	PF15511.3	histone H4-like
Cn.pt.eg.0300448003.1	XP_010915513.1	EG_Chr3	9221268	9241793	GO:0005856,GO:0030036	NA	NA	SCAR-like protein 2%2C transcript variant X3
Cn.pt.eg.0300448004.1	XP_010915512.1	EG_Chr3	9221268	9241793	GO:0005856,GO:0030036	2.3.1.9	NA	SCAR-like protein 2%2C transcript variant X2
Cn.pt.eg.0301518001.1	XP_010917176.1	EG_Chr3	30814694	30831301	GO:0000045,GO:0005737	1.2.99.3	PF04110.10	ubiquitin-like protein ATG12%2C transcript variant X4
Cn.pt.eg.0500803001.1	XP_010921831.1	EG_Chr5	18326609	18339063	GO:0008290,GO:0051016	NA	PF01267.14	F-actin-capping protein subunit alpha%2C transcript variant X5
Cn.pt.eg.0800139001.1	XP_010927483.1	EG_Chr8	3663127	3682653	GO:0005515,GO:0005524,GO:0005694,GO:0051276	3.4.22.28,2.7.7.48,3.6.1.15,3.4.22.29	NA	structural maintenance of chromosomes protein 4-like
Cn.pt.eg.0801380002.1	XP_010929363.1	EG_Chr8	38928639	38937736	GO:0005545,GO:0030136,GO:0030276,GO:0048268,GO:0005543	2.3.1.167	PF07651.13	putative clathrin assembly protein At5g57200%2C transcript variant X2
Cn.pt.eg.0900373001.1	XP_010930431.1	EG_Chr9	20752696	20758326	GO:0007094	NA	NA	mitotic spindle checkpoint protein MAD2-like
Cn.pt.eg.1000575001.1	XP_010931614.1	EG_Chr10	18159740	18178577	GO:0005874,GO:0007017,GO:0005525,GO:0000930,GO:0007020,GO:0031122,GO:0003924	NA	PF00091.22	tubulin gamma-2 chain-like
Cn.pt.eg.1000990001.1	XP_010932544.1	EG_Chr10	25408769	25418504	GO:0007010,GO:0008017	4.1.2.27	PF07058.8	microtubule-associated protein 70-2-like%2C transcript variant X4
Cn.pt.eg.1300698003.1	XP_010937107.1	EG_Chr13	21987993	22001277	GO:0005634,GO:0006334	NA	PF00956.15	NAP1-related protein 2-like%2C transcript variant X1
Cn.pt.eg.1400730001.1	XP_010938578.1	EG_Chr14	12969203	12978634	GO:0005515,GO:0000266	NA	PF14852.3,PF14853.3	mitochondrial fission 1 protein A%2C transcript variant X2
Cn.pt.eg.1400730002.1	XP_010938579.1	EG_Chr14	12969203	12978603	GO:0005515,GO:0000266	NA	PF14852.3,PF14853.3	mitochondrial fission 1 protein A%2C transcript variant X3
Cn.pt.eg.1500145002.1	XP_010939146.1	EG_Chr15	9347895	9354425	GO:0005819,GO:0005874,GO:0032147,GO:0060236	NA	PF06886.8	uncharacterized LOC105058065%2C transcript variant X2
Cn.pt.eg.1500216002.1	XP_010939243.1	EG_Chr15	11639513	11645697	GO:0007010,GO:0008017	3.6.3.10	PF07058.8	microtubule-associated protein 70-4-like%2C transcript variant X3
Cn.pt.eg.1600134001.1	XP_010940547.1	EG_Chr16	2150907	2157964	GO:0005634,GO:0016568	3.6.4.13,3.6.4.12,2.7.7.48	NA	PHD finger protein ING2-like
Cn.pt.eg.Un01072002.1	XP_010943213.1	EG_ChrEG_ChrUn	34546969	34568036	GO:0005634,GO:0006355,GO:0016568	NA	PF05712.10	mortality factor 4-like protein 1%2C transcript variant X5
Cn.pt.eg.Un02775001.1	XP_010943710.1	EG_ChrEG_ChrUn	116775905	116791515	GO:0005634,GO:0006351,GO:0016568,GO:0005515	1.3.7.7,2.7.11.7	PF00400.29	protein HIRA%2C transcript variant X2
Cn.pt.eg.Un02820002.1	XP_010904574.1	EG_ChrEG_ChrUn	122234372	122298175	GO:0006338,GO:0031011	2.1.3.2	PF00022.16	actin-related protein 9%2C transcript variant X4
Cn.pt.eg.Un04112002.1	XP_010905753.1	EG_ChrEG_ChrUn	235551594	235614360	GO:0005819,GO:0005874,GO:0032147,GO:0060236	NA	PF12214.5	protein TPX2-like%2C transcript variant X1
Cn.pt.eg.Un06194002.1	XP_010909757.1	EG_ChrEG_ChrUn	422873739	422884351	GO:0005634,GO:0006351,GO:0016568,GO:0005515	2.7.11.7	PF00400.29	protein HIRA-like%2C transcript variant X1
Glycoside hydrolase functions (GO:0006040)
Coconut polypeptide	Oil palm protein reference	Chromosome oil palm	Gene start	Gene stop	GO term	E.C	Pfam	Annotation oil palm protein
Cn.pt.eg.1600797001.1	XP_010941399.1	EG_Chr16	21106382	21108394	GO:0004568,GO:0006032,GO:0016998	3.2.1.14	PF00182.16	chitinase 1-like%2C transcript variant X1
Cn.pt.eg.1600797002.1	XP_010941401.1	EG_Chr16	21133348	21134744	GO:0004568,GO:0006032,GO:0016998	3.2.1.14	PF00182.16	chitinase 1-like%2C transcript variant X3
Cn.pt.eg.Un00313001.1	XP_010942288.1	EG_ChrUn	8220031	8223074	GO:0004553,GO:0005975,GO:0004568,GO:0006032	3.2.1.14	PF00704.25	chitinase-3-like protein 2
Polypeptides with GO terms no overrepresented
Coconut polypeptide	Oil palm protein reference	Chromosome oil palm	Gene start	Gene stop	GO term	E.C	Pfam	Annotation oil palm protein
Cn.pt.eg.0600831001.1	XP_010924431.1	EG_Chr6	35088024	35091112	GO:0003700,GO:0006355,GO:0043565	NA	PF00170.18	basic leucine zipper 61-like
Cn.pt.eg.0200996001.1	XP_010912752.1	EG_Chr2	29300241	29354224	GO:0008270,GO:0016491,GO:0055114	1.3.1.81	PF00107.23	2-alkenal reductase (NADP(+)-dependent)-like
Cn.pt.eg.1300959004.1	XP_010937502.1	EG_Chr13	27572494	27576677	GO:0003824,GO:0003677,GO:0003887,GO:0006260	2.7.7.7	PF02811.16	uncharacterized protein LOC105056864 isoform X2
Cn.pt.eg.1100606001.1	XP_010934127.1	EG_Chr11	23590433	23594097	GO:0043531	NA	PF00931.19	putative disease resistance protein RGA3
Cn.pt.eg.0202097002.1	XP_010914422.1	EG_Chr2	58301744	58311255	GO:0005975,GO:0016773	2.7.1.17	PF02782.13	xylulose kinase-like isoform X2
Cn.pt.eg.1600529003.1	XP_010941019.1	EG_Chr16	14784735	14795433	GO:0005956,GO:0019887	NA	PF01214.15	casein kinase II subunit beta-like isoform X2
Cn.pt.eg.0201800002.1	XP_010913905.1	EG_Chr2	51601498	51604841	GO:0005515	4.2.3.26	PF00439.22,PF00249.28	uncharacterized protein LOC105039452 isoform X2
Cn.pt.eg.Un02008001.1	XP_010905590.1	EG_ChrUn	71423447	71453300	GO:0005524	3.4.19.6	PF03969.13	lactation elevated protein 1 isoform X4
Cn.pt.eg.Un00595001.1	XP_010942556.1	EG_ChrUn	16358779	16369211	GO:0005515,GO:0005622,GO:0008270	NA	PF06203.11	zinc finger protein CONSTANS-LIKE 10-like isoform X2
Cn.pt.eg.1400561002.1	XP_010938349.1	EG_Chr14	9341236	9346365	GO:0004722,GO:0006470,GO:0003824	3.1.3.16	NA	probable protein phosphatase 2C 73 isoform X1
Cn.pt.eg.1200247006.1	XP_010934744.1	EG_Chr12	12252659	12260151	GO:0003723,GO:0004000,GO:0006396	3.5.4.34	PF02137.15	tRNA-specific adenosine deaminase 1 isoform X6
Cn.pt.eg.1201055001.1	XP_010936022.1	EG_Chr12	26956284	26961703	GO:0009055,GO:0020037	NA	PF02167.12	cytochrome c1-2, heme protein, mitochondrial-like
Cn.pt.eg.0801136003.1	XP_010929021.1	EG_Chr8	34635707	34639392	GO:0006457	5.2.1.8	PF00254.25	peptidyl-prolyl cis-trans isomerase FKBP16-1, chloroplastic-like isoform X2
Cn.pt.eg.0300462001.1	XP_010915549.1	EG_Chr3	9495265	9497387	GO:0003333,GO:0015171,GO:0016020	2.4.1.109	PF13520.3	cationic amino acid transporter 5-like
Cn.pt.eg.0500103001.1	XP_010920624.1	EG_Chr5	1708424	1716151	GO:0007034	4.2.1.142,4.2.1.143	PF03357.18	vacuolar protein sorting-associated protein 2 homolog 1-like isoform X1
Cn.pt.eg.1300788002.1	XP_010937230.1	EG_Chr13	23669962	23683804	GO:0000166,GO:0046872,GO:0016021	3.6.3.6	PF00690.23,PF00702.23,PF00122.17	ATPase 10, plasma membrane-type isoform X3
Cn.pt.eg.0302010004.1	XP_010917846.1	EG_Chr3	57282593	57301611	GO:0005515,GO:0051260	NA	PF02214.19,PF00805.19	FH protein interacting protein FIP2 isoform X3
Cn.pt.eg.1100742004.1	XP_010933411.1	EG_Chr11	25658224	25665182	GO:0003700,GO:0006355,GO:0043565	NA	PF07777.8,PF16596.2	transcription factor HBP-1a-like isoform X3
Cn.pt.eg.0700595003.1	XP_010926107.1	EG_Chr7	12132284	12138026	GO:0008759,GO:0009245	NA	PF03331.10	probable UDP-3-O-[3-hydroxymyristoyl] N-acetylglucosamine deacetylase 2 isoform X6
Cn.pt.eg.0301674001.1	XP_010917390.1	EG_Chr3	37900354	37926852	GO:0004298,GO:0005839,GO:0051603	3.4.25.1	PF00227.23	proteasome subunit alpha type-5-like
Cn.pt.eg.Un04619001.1	XP_010908477.1	EG_ChrUn	300146355	300182672	GO:0004553,GO:0005975	3.2.1.84	PF01055.23	probable glucan 1,3-alpha-glucosidase
Cn.pt.eg.0801373001.1	XP_010929478.1	EG_Chr8	38849052	38849744	GO:0016491,GO:0055114	1.5.3.1	PF01266.21	probable sarcosine oxidase, partial
Cn.pt.eg.0202285001.1	XP_010914677.1	EG_Chr2	62498275	62500968	GO:0016788	3.1.1.49	PF00657.19	GDSL esterase/lipase At1g09390-like
Cn.pt.eg.Un00634001.1	XP_010942616.1	EG_ChrUn	17475628	17482814	GO:0008686,GO:0009231,GO:0003935	4.1.99.12	PF00926.16,PF00925.17	probable bifunctional riboflavin biosynthesis protein RIBA 1, chloroplastic isoform X2
Cn.pt.eg.0900455001.1	XP_010930186.1	EG_Chr9	23867318	23903065	GO:0005215,GO:0006810,GO:0016020	2.7.1.150	PF00854.18	protein NRT1/ PTR FAMILY 4.6-like isoform X1
Cn.pt.eg.0801043001.1	XP_010928854.1	EG_Chr8	32980274	32982456	GO:0003735,GO:0005622,GO:0005840,GO:0006412	3.4.24.69	PF01198.16	60S ribosomal protein L31-like
Cn.pt.eg.0201308001.1	XP_010913302.1	EG_Chr2	40037266	40039954	GO:0043531	1.14.13.152,3.1.3.32	PF00931.19	putative disease resistance protein At1g50180
Cn.pt.eg.0800447001.1	XP_010927933.1	EG_Chr8	18063323	18079112	GO:0005515,GO:0008270	NA	NA	uncharacterized protein LOC105049858 isoform X2
Cn.pt.eg.Un03632002.1	XP_010907370.1	EG_ChrUn	186044479	186071916	GO:0005515,GO:0005509	NA	PF12763.4	epidermal growth factor receptor substrate 15-like 1 isoform X1
Cn.pt.eg.0900369001.1	XP_010930046.1	EG_Chr9	20653527	20684684	GO:0004345,GO:0006006,GO:0055114,GO:0050661	1.1.1.49	PF00479.19,PF02781.13	glucose-6-phosphate 1-dehydrogenase, cytoplasmic isoform-like isoform X2
Cn.pt.eg.Un00525001.1	XP_010941998.1	EG_ChrUn	14312284	14320947	GO:0005525	NA	PF00025.18	ADP-ribosylation factor-like protein 2 isoform X2
Cn.pt.eg.1001061001.1	XP_010932637.1	EG_Chr10	27088210	27100202	GO:0016020	NA	PF01169.16	GDT1-like protein 5
Cn.pt.eg.Un01806002.1	XP_010905156.1	EG_ChrUn	63009641	63014550	GO:0006457,GO:0005515	5.2.1.8	PF00254.25,PF00515.25	70 kDa peptidyl-prolyl isomerase-like isoform X1
Cn.pt.eg.1200027001.1	XP_010934438.1	EG_Chr12	2233084	2235862	GO:0000166,GO:0003676	NA	PF00076.19	serine/arginine-rich splicing factor RS41-like isoform X2
Cn.pt.eg.0200538002.1	XP_010912115.1	EG_Chr2	16933274	16935891	GO:0003824,GO:0008152	3.5.1.19	PF00857.17	uncharacterized protein LOC105038119 isoform X1
Cn.pt.eg.0202256001.1	XP_010914737.1	EG_Chr2	61771179	61773462	GO:0043531	3.1.13.1	PF00931.19	putative disease resistance protein RGA3
Cn.pt.eg.Un00604002.1	XP_010942574.1	EG_ChrUn	16483765	16496876	GO:0005515	NA	PF06972.8	uncharacterized protein LOC105060521 isoform X5
Cn.pt.eg.Un06116001.1	XP_010910148.1	EG_ChrUn	418292288	418294810	GO:0008152,GO:0016491,GO:0004097,GO:0046148,GO:0055114	1.10.3.1	PF12142.5,PF12143.5,PF00264.17	polyphenol oxidase, chloroplastic-like
Cn.pt.eg.1300446003.1	XP_010936754.1	EG_Chr13	15794396	15817489	GO:0006508,GO:0008234	3.4.22.68	PF02902.16	ubiquitin-like-specific protease 1D isoform X3
Cn.pt.eg.0500741001.1	XP_010921644.1	EG_Chr5	15320681	15321595	GO:0005515,GO:0008270	2.8.2.33	PF13639.3	RING-H2 finger protein ATL2-like
Cn.pt.eg.0200603002.1	XP_010912211.1	EG_Chr2	20489609	20504617	GO:0003676,GO:0008270,GO:0016818,GO:0005524,GO:0005515	3.6.4.12,6.3.2.19	PF08797.8,PF13920.3,PF00271.28,PF00176.20	putative SWI/SNF-related matrix-associated actin-dependent regulator of chromatin subfamily A member 3-like 2 isoform X1
Cn.pt.eg.Un02454001.1	XP_010943936.1	EG_ChrUn	97188032	97193654	GO:0008242	3.4.19.12	PF02099.14	josephin-like protein isoform X2
Cn.pt.eg.Un04692003.1	XP_010908616.1	EG_ChrUn	310537033	310604941	GO:0000166,GO:0003676	2.3.1.129	PF00076.19	U11/U12 small nuclear ribonucleoprotein 31 kDa protein isoform X1
Cn.pt.eg.Un06662001.1	XP_010910720.1	EG_ChrUn	454301403	454303186	GO:0005515,GO:0005488	3.1.1.61,2.7.1.20,3.5.1.44	NA	U-box domain-containing protein 44-like
Cn.pt.eg.0200865001.1	XP_010912589.1	EG_Chr2	26397812	26399434	GO:0005515	1.2.1.3	PF01535.17,PF13041.3,PF12854.4	pentatricopeptide repeat-containing protein At3g26540-like
Cn.pt.eg.Un02548002.1	XP_010906207.1	EG_ChrUn	104512159	104523357	GO:0003677	4.2.3.4	PF08766.8	protein DEK-like isoform X1
Cn.pt.eg.0301169001.1	XP_010916520.1	EG_Chr3	22363089	22369967	GO:0016020,GO:0016021	3.1.3.4	PF00892.17	uncharacterized protein LOC105041308 isoform X1
Cn.pt.eg.1100430002.1	XP_010933841.1	EG_Chr11	19904058	19906678	GO:0003677,GO:0006355	3.4.21.97,2.4.1.37	PF02701.12	dof zinc finger protein DOF4.6-like isoform X1
Cn.pt.eg.1200370001.1	XP_010934913.1	EG_Chr12	15007054	15012588	GO:0008171,GO:0008168,GO:0046983	2.1.1.68	PF08100.8,PF00891.15	tricetin 3',4',5'-O-trimethyltransferase-like
Cn.pt.eg.0701259001.1	XP_010927111.1	EG_Chr7	38971381	38972638	GO:0004553,GO:0005975	2.4.1.207	PF00722.18	LOW QUALITY PROTEIN: probable xyloglucan endotransglucosylase/hydrolase protein 23
Cn.pt.eg.Un05707005.1	XP_010909037.1	EG_ChrUn	392835939	392877994	GO:0003824,GO:0008152	1.2.4.4	PF02779.21,PF02780.17	2-oxoisovalerate dehydrogenase subunit beta 1, mitochondrial-like isoform X6
Cn.pt.eg.1100618001.1	XP_010933575.1	EG_Chr11	23783817	23820699	GO:0016757	2.4.1.260	PF03901.14	dol-P-Man:Man(7)GlcNAc(2)-PP-Dol alpha-1,6-mannosyltransferase isoform X3
Cn.pt.eg.0202367001.1	XP_010914810.1	EG_Chr2	64672874	64677152	GO:0016787	NA	PF03283.10	protein notum homolog isoform X4
Cn.pt.eg.0800483001.1	XP_010927981.1	EG_Chr8	19693221	19716235	GO:0005783,GO:0016021	2.3.1.24	PF03798.13	ASC1-like protein 1 isoform X1
Cn.pt.eg.0301296001.1	XP_010916835.1	EG_Chr3	25349317	25350828	GO:0005506,GO:0016705,GO:0020037,GO:0055114	NA	NA	cytochrome P450 94B3-like
Cn.pt.eg.0301809001.1	XP_010917558.1	EG_Chr3	43622703	43638395	GO:0003700,GO:0005634,GO:0006355,GO:0003677,GO:0046983	3.4.14.5	PF00319.15,PF01486.14	agamous-like MADS-box protein AGL9 homolog
Cn.pt.eg.1300788004.1	XP_010937231.1	EG_Chr13	23669962	23683804	GO:0006754,GO:0016021,GO:0016887,GO:0000166,GO:0046872	3.6.3.6	PF13246.3,PF00690.23,PF00702.23,PF00122.17	ATPase 10, plasma membrane-type isoform X4
Cn.pt.eg.0901068001.1	XP_010931145.1	EG_Chr9	37514666	37515279	GO:0006886,GO:0005515	2.4.1.288,2.7.1.67	PF14938.3	alpha-soluble NSF attachment protein 2-like
Cn.pt.eg.1400802001.1	XP_010938745.1	EG_Chr14	15815513	15825651	GO:0043531	1.3.1.100	PF00931.19	putative disease resistance protein RGA3
Cn.pt.eg.0100318006.1	XP_010912056.1	EG_Chr1	5969686	5989490	GO:0006520,GO:0016491,GO:0055114	1.4.1.4	PF00208.18	NADP-specific glutamate dehydrogenase-like isoform X4
Cn.pt.eg.Un02195001.1	XP_010904592.1	EG_ChrUn	82679869	82681333	GO:0003824,GO:0050662	1.1.1.271	PF01370.18	probable GDP-L-fucose synthase 1
Cn.pt.eg.Un02480001.1	XP_010905491.1	EG_ChrUn	100213958	100227685	GO:0008152,GO:0016491	1.1.1.295,1.1.1.288	PF13561.3	secoisolariciresinol dehydrogenase-like
Cn.pt.eg.0401608001.1	XP_010920308.1	EG_Chr4	54500202	54502285	GO:0005515	2.7.11.1	PF13855.3,PF12799.4	probable LRR receptor-like serine/threonine-protein kinase At4g36180
Cn.pt.eg.Un05294001.1	XP_010911355.1	EG_ChrUn	366766713	366767623	GO:0009916,GO:0055114	1.10.3.11	PF01786.14	ubiquinol oxidase 2, mitochondrial-like
Cn.pt.eg.0500529004.1	XP_010921276.1	EG_Chr5	9079652	9084655	GO:0046872	2.7.7.48,3.6.1.15,3.6.4.13	PF16131.2	zinc finger CCCH domain-containing protein 53-like isoform X4
Cn.pt.eg.1400667001.1	XP_010938669.1	EG_Chr14	11260807	11272717	GO:0005737,GO:0006415,GO:0016149	NA	PF03464.12	eukaryotic peptide chain release factor subunit 1-3-like
Cn.pt.eg.0200137001.1	XP_010908212.1	EG_Chr2	2861555	2868827	GO:0004842,GO:0016567	3.4.22.44,2.7.7.48,3.4.22.45	PF04564.12	E3 ubiquitin-protein ligase CHIP-like isoform X2
Cn.pt.eg.0300196001.1	XP_010916720.1	EG_Chr3	4002606	4006995	GO:0005515	2.7.11.1	PF13855.3	probable leucine-rich repeat receptor-like protein kinase At1g35710
Cn.pt.eg.0102177001.1	XP_010940082.1	EG_Chr1	47891522	47898506	GO:0001522,GO:0042254,GO:0031429	1.14.11.13	PF04410.11	putative H/ACA ribonucleoprotein complex subunit 1-like protein 1
Cn.pt.eg.Un06393001.1	XP_010910791.1	EG_ChrUn	435600588	435604187	GO:0005515	2.7.11.1	PF13857.3	ankyrin repeat-containing protein At5g02620-like
Cn.pt.eg.Un03780003.1	XP_010908029.1	EG_ChrUn	199561085	199575512	GO:0004871,GO:0007165,GO:0003924,GO:0007186,GO:0019001,GO:0031683	2.5.1.67,4.1.1.9,3.2.1.157	PF00503.17	extra-large guanine nucleotide-binding protein 1-like isoform X2
Cn.pt.eg.0500078002.1	XP_010920585.1	EG_Chr5	1390468	1394752	GO:0003735,GO:0005840,GO:0006412	NA	PF00380.16	uncharacterized protein LOC105044406
Cn.pt.eg.1300482001.1	XP_010936805.1	EG_Chr13	16956828	16960815	GO:0007049	NA	PF07065.11	cell division cycle protein 123 homolog
Cn.pt.eg.0300711002.1	XP_010915897.1	EG_Chr3	14124587	14143896	GO:0003723,GO:0003676	2.7.7.8	PF00013.26,PF10469.6	activating signal cointegrator 1 complex subunit 1-like isoform X5
Cn.pt.eg.0400953001.1	XP_010919309.1	EG_Chr4	41233598	41240056	GO:0000398,GO:0017069	NA	NA	uncharacterized protein LOC105043458 isoform X2
Cn.pt.eg.1500712001.1	XP_010939961.1	EG_Chr15	21467855	21469519	GO:0003677	1.3.1.33,4.2.1.112	PF00249.28	myb-related protein B-like
Cn.pt.eg.Un02912001.1	XP_010908498.1	EG_ChrUn	129391560	129393036	GO:0003677	NA	PF00249.28	transcription factor MYB39
Cn.pt.eg.1600122002.1	XP_010940587.1	EG_Chr16	1958872	1964242	GO:0005515	NA	PF13867.3	uncharacterized protein LOC105059093 isoform X2
Cn.pt.eg.1000236004.1	XP_010931473.1	EG_Chr10	10100079	10109396	GO:0006520,GO:0055114	1.1.1.3	PF00742.16	bifunctional aspartokinase/homoserine dehydrogenase 1, chloroplastic isoform X2
Cn.pt.eg.0202063001.1	XP_010914368.1	EG_Chr2	57777151	57778073	GO:0000786,GO:0003677,GO:0005634,GO:0046982	NA	PF16211.2	histone H2AX-like
Cn.pt.eg.Un04963003.1	XP_010909470.1	EG_ChrUn	344660991	344732703	GO:0005488,GO:0006886,GO:0008536	2.7.11.1	PF03810.16,PF13513.3	transportin-1-like isoform X3
Cn.pt.eg.0200962004.1	XP_010912715.1	EG_Chr2	28538883	28550350	GO:0005524	2.1.1.113	PF07724.11	ATP-dependent Clp protease ATP-binding subunit clpX-like, mitochondrial isoform X3
Cn.pt.eg.0400822003.1	XP_010919150.1	EG_Chr4	38295416	38307160	GO:0006511	NA	PF03152.11	ubiquitin fusion degradation protein 1 homolog isoform X2
Cn.pt.eg.1500656002.1	XP_010939890.1	EG_Chr15	20430409	20439093	GO:0044237	5.3.1.29	PF01008.14	translation initiation factor eIF-2B subunit beta isoform X1
Cn.pt.eg.0300993003.1	XP_010916264.1	EG_Chr3	19183633	19203953	GO:0006659	2.7.8.8	PF03034.12	CDP-diacylglycerol--serine O-phosphatidyltransferase 1 isoform X4
Cn.pt.eg.Un00619001.1	XP_010942702.1	EG_ChrUn	17036893	17082783	GO:0016020,GO:0016760,GO:0030244,GO:0008152,GO:0016758	2.4.1.115,2.4.1.12	PF00201.15,PF03552.11	cellulose synthase-like protein E6
Cn.pt.eg.Un02749007.1	XP_010907293.1	EG_ChrUn	114849310	114859046	GO:0004601,GO:0006979,GO:0020037,GO:0055114	1.11.1.11	PF00141.20	putative L-ascorbate peroxidase 6 isoform X6
Cn.pt.eg.0201736001.1	XP_010913983.1	EG_Chr2	50022900	50024201	GO:0005634,GO:0010223	2.1.1.239	PF03514.11	protein MONOCULM 1-like
Cn.pt.eg.0100371001.1	XP_010912725.1	EG_Chr1	6966406	6967819	GO:0006508,GO:0008234	3.4.22.14	PF00112.20	zingipain-2-like
Cn.pt.eg.0701319002.1	XP_010927259.1	EG_Chr7	40907977	40922189	GO:0046872	NA	PF12066.5,PF04959.10	serrate RNA effector molecule-like isoform X2
Cn.pt.eg.0300431001.1	XP_010915491.1	EG_Chr3	8938104	8939912	GO:0004601,GO:0055114,GO:0006979,GO:0020037	1.11.1.7	PF00141.20	peroxidase P7-like
Cn.pt.eg.0700130002.1	XP_010925392.1	EG_Chr7	2724304	2730473	GO:0031124	2.7.1.78	PF06807.11,PF16575.2	protein CLP1 homolog isoform X1
Cn.pt.eg.0500959003.1	XP_010921938.1	EG_Chr5	28575677	28588398	GO:0003743,GO:0005525,GO:0005622,GO:0006413,GO:0003924	2.1.1.164,2.5.1.79,3.2.1.10,2.5.1.126	PF04760.12,PF11987.5,PF00009.24	translation initiation factor IF-2, chloroplastic-like isoform X2
Cn.pt.eg.0700734004.1	XP_010926453.1	EG_Chr7	15623305	15635709	GO:0005515	2.1.1.43	PF00856.25	histone-lysine N-methyltransferase ASHR1 isoform X4
Cn.pt.eg.1100183004.1	XP_010933307.1	EG_Chr11	11201626	11242666	GO:0008017,GO:0008352,GO:0051013	NA	PF13925.3	katanin p80 WD40 repeat-containing subunit B1 homolog isoform X1
Cn.pt.eg.1200847002.1	XP_010935591.1	EG_Chr12	23529737	23538226	GO:0016787	3.1.3.16	PF00149.25	phytochrome-associated serine/threonine-protein phosphatase isoform X2
Cn.pt.eg.0501041005.1	XP_010922046.1	EG_Chr5	33133955	33197181	GO:0005488	3.2.1.23	PF13001.4	proteasome-associated protein ECM29 homolog isoform X2
Cn.pt.eg.0900409002.1	XP_010930138.1	EG_Chr9	22534561	22550741	GO:0005515	2.7.11.1	PF13855.3	probable inactive leucine-rich repeat receptor-like protein kinase At3g03770 isoform X4
Cn.pt.eg.1200884001.1	XP_010935675.1	EG_Chr12	24050773	24052243	GO:0005515	1.3.1.34	PF13812.3,PF12854.4	pentatricopeptide repeat-containing protein At1g12775, mitochondrial-like
Cn.pt.eg.1100347001.1	XP_010933943.1	EG_Chr11	17769765	17784020	GO:0006511	NA	PF03152.11	ubiquitin fusion degradation protein 1 homolog isoform X3
Cn.pt.eg.Un02196001.1	XP_010904593.1	EG_ChrUn	82734590	82736070	GO:0003824,GO:0050662	1.1.1.271	PF01370.18	probable GDP-L-fucose synthase 1
Cn.pt.eg.0400627001.1	XP_010918894.1	EG_Chr4	33199846	33201741	GO:0005975,GO:0016758,GO:0030259,GO:0008152	2.4.1.173	PF03033.17	sterol 3-beta-glucosyltransferase UGT80A2-like
Cn.pt.eg.1300461001.1	XP_010936778.1	EG_Chr13	16481339	16490652	GO:0016787	3.6.1.5	NA	LOW QUALITY PROTEIN: probable apyrase 7
Cn.pt.eg.1200226002.1	XP_010934686.1	EG_Chr12	11867682	11933236	GO:0071203	NA	PF14744.3,PF14745.3,PF14746.3	WASH complex subunit 7-like isoform X1
Cn.pt.eg.0300711005.1	XP_010915892.1	EG_Chr3	14124587	14143896	GO:0003723,GO:0003676	2.7.7.8	PF00013.26,PF10469.6	activating signal cointegrator 1 complex subunit 1-like isoform X1
Cn.pt.eg.1100372002.1	XP_010933915.1	EG_Chr11	18199656	18209239	GO:0005506,GO:0016705,GO:0020037,GO:0055114	1.14.14.1	PF00067.19	cytochrome P450 704B1-like isoform X2
Cn.pt.eg.Un04569003.1	XP_010909462.1	EG_ChrUn	295946079	295969176	GO:0006355,GO:0008270	2.7.11.1,3.6.4.13	PF03101.12,PF04434.14,PF10551.6	protein FAR1-RELATED SEQUENCE 5-like isoform X2
Cn.pt.eg.0700830001.1	XP_010926307.1	EG_Chr7	17793679	17801030	GO:0003824	2.3.1.31	PF00561.17	monoacylglycerol lipase ABHD6-like isoform X1
Cn.pt.eg.Un06922001.1	XP_010910327.1	EG_ChrUn	472902480	472918834	GO:0046982,GO:0005669,GO:0006352	2.7.11.1,2.7.7.48,3.6.1.15,3.2.1.73,3.6.4.13	PF03847.10	transcription initiation factor TFIID subunit 12 isoform X2
Cn.pt.eg.0401496001.1	XP_010920161.1	EG_Chr4	51993848	52003226	GO:0000062	NA	PF00887.16	uncharacterized protein LOC105044066 isoform X2
Cn.pt.eg.0102596002.1	XP_010906805.1	EG_Chr1	65343370	65348808	GO:0046983	NA	PF00010.23	transcription factor PIF4-like isoform X1
Cn.pt.eg.Un04256002.1	XP_010907099.1	EG_ChrUn	253707625	253710829	GO:0005506,GO:0016705,GO:0020037,GO:0055114	1.14.13.93	PF00067.19	abscisic acid 8'-hydroxylase 1-like isoform X1
Cn.pt.eg.1000866001.1	XP_010932371.1	EG_Chr10	22941515	22950595	GO:0003824,GO:0008152	2.3.1.179	PF00109.23	3-oxoacyl-[acyl-carrier-protein] synthase II, chloroplastic-like isoform X2
Cn.pt.eg.1300263002.1	XP_010936479.1	EG_Chr13	6790154	6801759	GO:0003723,GO:0005634	NA	NA	protein RIK isoform X2
Cn.pt.eg.0500945001.1	XP_010921911.1	EG_Chr5	27601580	27642022	GO:0005524,GO:0005975,GO:0016773,GO:0001678,GO:0004396,GO:0005536,GO:0046835	2.7.1.1	PF00349.18,PF03727.13	hexokinase-3-like isoform X2
Cn.pt.eg.1100019001.1	XP_010933031.1	EG_Chr11	1981389	1996361	GO:0000166,GO:0003676	2.1.1.229	PF13532.3	alkylated DNA repair protein alkB homolog 8 isoform X3
Cn.pt.eg.Un00034001.1	XP_010941496.1	EG_ChrUn	694084	699944	GO:0005515	6.2.1.9,2.7.11.7	PF12894.4,PF00400.29	WD repeat-containing protein 61-like
Cn.pt.eg.Un03242001.1	XP_010907161.1	EG_ChrUn	152107302	152114137	GO:0006979,GO:0016671,GO:0030091,GO:0033743,GO:0055114	1.8.4.12	PF01641.15	peptide methionine sulfoxide reductase B5-like isoform X2
Cn.pt.eg.Un02665001.1	XP_010906169.1	EG_ChrUn	111402578	111406297	GO:0004553,GO:0005975	3.2.1.39	PF00332.15	probable glucan endo-1,3-beta-glucosidase A6
Cn.pt.eg.0300496001.1	XP_010915600.1	EG_Chr3	10176648	10197749	GO:0005515	2.3.1.48,3.7.1.18	PF00439.22,PF17035.2	transcription factor GTE4 isoform X4
Cn.pt.eg.1600542001.1	XP_010941041.1	EG_Chr16	15184447	15185533	GO:0015986,GO:0046933	2.7.7.48,3.6.1.15,3.6.4.13	PF00213.15	wiskott-Aldrich syndrome protein family member 2, partial
Cn.pt.eg.0200251001.1	XP_010911663.1	EG_Chr2	5471801	5479391	GO:0003677,GO:0006355	NA	PF02365.12	NAC domain-containing protein 89-like isoform X2
Cn.pt.eg.Un06779001.1	XP_010910414.1	EG_ChrUn	463249528	463261553	GO:0008152,GO:0016491	1.1.1.101,1.1.1.146	PF00106.22	11-beta-hydroxysteroid dehydrogenase 1B-like
Cn.pt.eg.Un06940001.1	XP_010911332.1	EG_ChrUn	474415075	474417649	GO:0005488	3.4.21.90	PF01851.19	26S proteasome non-ATPase regulatory subunit 2 homolog A-like, partial
Cn.pt.eg.0700936001.1	XP_010926587.1	EG_Chr7	20405228	20406913	GO:0005215,GO:0016020,GO:0055085	NA	PF02133.12	uncharacterized permease C29B12.14c-like
Cn.pt.eg.0900250002.1	XP_010929850.1	EG_Chr9	11695469	11716540	GO:0005515	2.5.1.47,4.4.1.1	PF13812.3,PF01535.17,PF13041.3	pentatricopeptide repeat-containing protein At5g48730, chloroplastic isoform X2
Cn.pt.eg.1300307002.1	XP_010936537.1	EG_Chr13	7993679	7997350	GO:0005515	1.2.1.88	PF08513.8	F-box-like/WD repeat-containing protein TBL1XR1 isoform X4
Cn.pt.eg.0300964001.1	XP_010916215.1	EG_Chr3	18587068	18615122	GO:0005515	3.1.3.93,3.1.3.25	PF13424.3	uncharacterized protein LOC105041106 isoform X1
Cn.pt.eg.1200790001.1	XP_010935525.1	EG_Chr12	22806922	22808330	GO:0003830,GO:0006487,GO:0016020	2.4.1.144	PF04724.10	beta-1,4-mannosyl-glycoprotein 4-beta-N-acetylglucosaminyltransferase-like
Cn.pt.eg.0700079001.1	XP_010925318.1	EG_Chr7	1759576	1761225	GO:0008152,GO:0016758	2.4.1.271	NA	crocetin glucosyltransferase, chloroplastic-like
Cn.pt.eg.0102274005.1	XP_010941518.1	EG_Chr1	53330036	53348899	GO:0005215,GO:0006810,GO:0016020	2.1.1.268	PF01566.15	ethylene-insensitive protein 2 isoform X2
Cn.pt.eg.1300007001.1	XP_010936163.1	EG_Chr13	101964	112263	GO:0007165,GO:0005515	2.7.11.7	PF00400.29	guanine nucleotide-binding protein subunit beta-like
Cn.pt.eg.1300796003.1	XP_010937245.1	EG_Chr13	23814567	23832410	GO:0003723,GO:0005488	3.6.4.12,2.7.7.48,3.6.4.13	NA	pumilio homolog 23 isoform X2
Cn.pt.eg.0800369001.1	XP_010927835.1	EG_Chr8	14944331	14945366	GO:0005515	NA	PF00564.21	uncharacterized protein LOC105049785
Cn.pt.eg.0100968002.1	XP_010926375.1	EG_Chr1	18936342	18957404	GO:0004373	2.4.1.21	PF00534.17,PF08323.8	probable starch synthase 4, chloroplastic/amyloplastic isoform X1
Cn.pt.eg.0400695003.1	XP_010918981.1	EG_Chr4	35150790	35176056	GO:0015078,GO:0015991,GO:0033179	NA	PF01496.16	V-type proton ATPase subunit a3 isoform X1
Cn.pt.eg.0401068003.1	XP_010919512.1	EG_Chr4	43760929	43765690	GO:0005789	1.16.1.3,1.5.1.41	PF00635.23	vesicle-associated protein 1-3-like isoform X4
Cn.pt.eg.0400865001.1	XP_010919429.1	EG_Chr4	39239494	39243909	GO:0004252,GO:0006508	3.4.21.25	NA	cucumisin-like
Cn.pt.eg.0600652002.1	XP_010924172.1	EG_Chr6	29702462	29709615	GO:0008270,GO:0016491,GO:0055114	1.1.1.366	PF08240.9,PF00107.23	sorbitol dehydrogenase-like isoform X1
Cn.pt.eg.0700113005.1	XP_010925366.1	EG_Chr7	2469997	2499092	GO:0005634	3.4.22.46	NA	uncharacterized protein LOC105047923 isoform X5
Cn.pt.eg.0101929004.1	XP_010936512.1	EG_Chr1	39813248	39819465	GO:0032542,GO:0055114	1.8.98.2,4.2.1.20	PF02195.15	sulfiredoxin, chloroplastic/mitochondrial isoform X2
Cn.pt.eg.0300355002.1	XP_010915383.1	EG_Chr3	7216855	7221643	GO:0005634,GO:0006355,GO:0005515	NA	PF02309.13	auxin-responsive protein IAA16-like isoform X1
Cn.pt.eg.0202309001.1	XP_010914747.1	EG_Chr2	62981558	62985698	GO:0043531	NA	PF00931.19	putative disease resistance protein At1g50180
Cn.pt.eg.Un06278001.1	XP_010910761.1	EG_ChrUn	428708580	428709856	GO:0016757	NA	PF04577.11	protein O-linked-mannose beta-1,4-N-acetylglucosaminyltransferase 2-like, partial
Cn.pt.eg.Un06259001.1	XP_010911172.1	EG_ChrUn	427318078	427318906	GO:0048544	NA	PF08276.8,PF00954.17	G-type lectin S-receptor-like serine/threonine-protein kinase At2g19130, partial
Cn.pt.eg.Un00697001.1	XP_010943127.1	EG_ChrUn	19166769	19218837	GO:0008152,GO:0016787	3.1.1.1	PF07859.10	tuliposide A-converting enzyme 2, chloroplastic-like
Cn.pt.eg.Un06686001.1	XP_010910482.1	EG_ChrUn	455091211	455092708	GO:0003824,GO:0008152	2.3.1.74	PF00195.16	chalcone synthase-like, partial
Cn.pt.eg.0600570002.1	XP_010924079.1	EG_Chr6	27051089	27105562	GO:0016020	NA	PF14703.3,PF02714.12,PF13967.3	calcium permeable stress-gated cation channel 1-like isoform X2
Cn.pt.eg.Un00357002.1	XP_010942202.1	EG_ChrUn	9242375	9252360	GO:0000166,GO:0003676,GO:0008270	2.7.7.49,2.7.7.7,3.1.26.13,3.4.23.16,3.1.13.2	PF00098.20,PF00076.19	serine/arginine-rich splicing factor RSZ21A-like isoform X8
Cn.pt.eg.0200347001.1	XP_010910718.1	EG_Chr2	8180086	8185535	GO:0015095,GO:0015693,GO:0016021	NA	PF05653.11	probable magnesium transporter NIPA6 isoform X3
Cn.pt.eg.Un04391001.1	XP_010907354.1	EG_ChrUn	275856326	275880965	GO:0004721,GO:0009742,GO:0016787,GO:0005515	3.1.3.16	PF07646.12,PF13415.3,PF00149.25	serine/threonine-protein phosphatase BSL3-like isoform X2
Cn.pt.eg.Un06478002.1	XP_010908522.1	EG_ChrUn	440572097	440575891	GO:0005783,GO:0048193	3.4.17.12,2.7.1.154	NA	RINT1-like protein MAG2L isoform X2
Cn.pt.eg.0700042001.1	XP_010925262.1	EG_Chr7	1165107	1176045	GO:0005515	2.7.11.7	PF00400.29	serine-threonine kinase receptor-associated protein
Cn.pt.eg.Un05496001.1	XP_010911018.1	EG_ChrUn	379475747	379476646	GO:0016747	2.3.1.133	PF02458.12	shikimate O-hydroxycinnamoyltransferase-like, partial
Cn.pt.eg.0202172001.1	XP_010914528.1	EG_Chr2	59956979	59958007	GO:0006457,GO:0016272,GO:0051082	NA	PF01920.17	probable prefoldin subunit 2
Cn.pt.eg.0700216001.1	XP_010925540.1	EG_Chr7	4452413	4454540	GO:0006855,GO:0015238,GO:0015297,GO:0016020,GO:0055085	NA	PF01554.15	multidrug and toxin extrusion protein 1-like
Cn.pt.eg.0102192001.1	XP_010940271.1	EG_Chr1	49199729	49208216	GO:0033926,GO:0003824	3.2.1.26	PF12899.4	alkaline/neutral invertase CINV1 isoform X1
Cn.pt.eg.0900619001.1	XP_010930472.1	EG_Chr9	28557781	28558930	GO:0006355	NA	PF03101.12,PF10551.6	protein FAR1-RELATED SEQUENCE 7-like
Cn.pt.eg.1000563001.1	XP_010931634.1	EG_Chr10	17966835	17968828	GO:0042254	NA	PF01246.17	probable ribosome biogenesis protein RLP24
Cn.pt.eg.1300454001.1	XP_010936824.1	EG_Chr13	16185720	16187400	GO:0005524	3.6.4.6	PF00004.26	probable mitochondrial chaperone bcs1
Cn.pt.eg.0700381001.1	XP_010925765.1	EG_Chr7	7728041	7731472	GO:0003700,GO:0006355,GO:0043565	1.1.1.37,1.1.1.96	PF03106.12	probable WRKY transcription factor 41 isoform X2
Cn.pt.eg.0600570003.1	XP_010924081.1	EG_Chr6	27051089	27105562	GO:0016020	NA	PF14703.3,PF02714.12,PF13967.3	calcium permeable stress-gated cation channel 1-like isoform X4
Cn.pt.eg.Un02696001.1	XP_010908110.1	EG_ChrUn	112601024	112605725	GO:0000166,GO:0046872,GO:0016021	3.6.3.54	PF00702.23,PF00122.17	probable copper-transporting ATPase HMA5
Cn.pt.eg.0400829001.1	XP_010919158.1	EG_Chr4	38451702	38452438	GO:0003677,GO:0046982,GO:0000786	NA	PF00125.21	histone H3.3-like
Cn.pt.eg.Un02016002.1	XP_010905603.1	EG_ChrUn	71824184	71834141	GO:0015031,GO:0016021	NA	PF04144.10	secretory carrier-associated membrane protein 1-like isoform X2
Cn.pt.eg.Un02749006.1	XP_010907294.1	EG_ChrUn	114849310	114859046	GO:0004601,GO:0006979,GO:0020037,GO:0055114	1.11.1.11	PF00141.20	putative L-ascorbate peroxidase 6 isoform X7
Cn.pt.eg.0800688001.1	XP_010928522.1	EG_Chr8	25614609	25628905	GO:0005515	6.2.1.17,3.1.2.2	NA	LOW QUALITY PROTEIN: CCR4-NOT transcription complex subunit 10-like
Cn.pt.eg.0701402001.1	XP_010927136.1	EG_Chr7	43145994	43152722	GO:0001671,GO:0051087	NA	PF09229.8	uncharacterized protein LOC105049249
Cn.pt.eg.1500068001.1	XP_010939013.1	EG_Chr15	5624378	5644213	GO:0004185,GO:0006508	3.4.16.5	PF00450.19	serine carboxypeptidase-like 18 isoform X2
Cn.pt.eg.0600011002.1	XP_010923280.1	EG_Chr6	271222	282210	GO:0000166,GO:0003676	NA	PF00076.19	polyadenylate-binding protein 7-like isoform X2
Cn.pt.eg.0700587001.1	XP_010926207.1	EG_Chr7	11943009	11944887	GO:0005506,GO:0016705,GO:0020037,GO:0055114	1.14.14.1	PF00067.19	cytochrome P450 86A1-like
Cn.pt.eg.Un05081001.1	XP_010909721.1	EG_ChrUn	357360657	357369569	GO:0010309,GO:0055114,GO:0016491,GO:0019509	1.13.11.54	PF03079.11	1,2-dihydroxy-3-keto-5-methylthiopentene dioxygenase 1-like isoform X1
Cn.pt.eg.0301406001.1	XP_010916987.1	EG_Chr3	27973311	27974811	GO:0003690,GO:0005739,GO:0006355	6.3.5.5,1.14.13.138	PF02536.11	uncharacterized protein LOC105041693
Cn.pt.eg.1000620002.1	XP_010932069.1	EG_Chr10	19087830	19095965	GO:0008168	2.1.1.197	PF03141.13	probable methyltransferase PMT9 isoform X4
Cn.pt.eg.Un02878001.1	XP_010906710.1	EG_ChrUn	126607178	126607931	GO:0009916,GO:0055114	1.10.3.11	PF01786.14	ubiquinol oxidase 2, mitochondrial-like
Cn.pt.eg.0200288001.1	XP_010911337.1	EG_Chr2	6471049	6551989	GO:0005506,GO:0016705,GO:0020037,GO:0055114	1.14.13.120	PF00067.19	cytochrome P450 71A1-like isoform X2
Cn.pt.eg.1100452003.1	XP_010933799.1	EG_Chr11	20258540	20269733	GO:0005634,GO:0005737	NA	PF04683.10	26S proteasome regulatory subunit RPN13-like isoform X2
Cn.pt.eg.Un06702001.1	XP_010910394.1	EG_ChrUn	457001861	457004094	GO:0005515	2.7.11.1	PF00560.30,PF08263.9	leucine-rich repeat receptor-like serine/threonine-protein kinase At1g17230
Cn.pt.eg.Un03608001.1	XP_010907049.1	EG_ChrUn	184503325	184531196	GO:0045735,GO:0030145	1.15.1.1	PF00190.19	LOW QUALITY PROTEIN: germin-like protein 8-2
Cn.pt.eg.Un05898001.1	XP_010911623.1	EG_ChrUn	404891118	404892338	GO:0048544	4.2.2.22	PF01453.21,PF08276.8,PF00954.17	G-type lectin S-receptor-like serine/threonine-protein kinase At2g19130, partial
Cn.pt.eg.0701087001.1	XP_010926801.1	EG_Chr7	28731746	28737329	GO:0030529,GO:0042254	NA	PF01248.23	60S ribosomal protein L7a-like
Cn.pt.eg.0500625001.1	XP_010921425.1	EG_Chr5	11311661	11313121	GO:0005515	NA	PF00646.30	F-box protein At5g07610-like
Cn.pt.eg.1600032001.1	XP_010940706.1	EG_Chr16	557235	566678	GO:0005515,GO:0006508,GO:0008236	3.4.21.102	PF00595.21,PF03572.15	carboxyl-terminal-processing peptidase 2, chloroplastic isoform X2
Cn.pt.eg.0600246001.1	XP_010923600.1	EG_Chr6	5017642	5019974	GO:0008152,GO:0016758	2.4.1.115	PF00201.15	UDP-glycosyltransferase 83A1-like isoform X1
Cn.pt.eg.1300017001.1	XP_010936146.1	EG_Chr13	333286	387911	GO:0004185,GO:0006508	3.4.16.5	PF00450.19	serine carboxypeptidase-like 18 isoform X2
Cn.pt.eg.0200138003.1	XP_010908181.1	EG_Chr2	2870594	2892390	GO:0006355,GO:0042393,GO:0005515,GO:0008270	1.14.11.27	PF12165.5,PF00628.26	PHD finger protein ALFIN-LIKE 8-like isoform X2
Cn.pt.eg.Un06658001.1	XP_010910719.1	EG_ChrUn	453967862	453968955	GO:0005515,GO:0005488	1.1.3.21	PF00514.20	U-box domain-containing protein 4-like, partial
Cn.pt.eg.Un03174007.1	XP_010906648.1	EG_ChrUn	146909912	146949528	GO:0003677,GO:0015986,GO:0045261,GO:0046933,GO:0046961	2.7.11.1	NA	uncharacterized protein LOC105033506 isoform X2
Cn.pt.eg.0601159004.1	XP_010924930.1	EG_Chr6	41430513	41453964	GO:0006520,GO:0016491,GO:0055114	1.4.1.4	PF00208.18,PF02812.15	NADP-specific glutamate dehydrogenase-like isoform X4
Cn.pt.eg.0800557001.1	XP_010928096.1	EG_Chr8	22295320	22346561	GO:0070403	NA	PF02146.14	NAD-dependent protein deacetylase SRT1-like isoform X6
Cn.pt.eg.0700779003.1	XP_010926380.1	EG_Chr7	16552691	16556783	GO:0003824,GO:0050662	1.1.1.145,5.3.3.1	PF01370.18	sterol-4-alpha-carboxylate 3-dehydrogenase, decarboxylating isoform X2
Cn.pt.eg.0100466001.1	XP_010913301.1	EG_Chr1	9283815	9291472	GO:0046982	NA	NA	nuclear transcription factor Y subunit B-4-like isoform X2
Cn.pt.eg.0301660001.1	XP_010917367.1	EG_Chr3	37593402	37597081	GO:0004857,GO:0005618,GO:0030599,GO:0042545	3.1.1.11	PF01095.16,PF04043.12	pectinesterase 3 isoform X1
Cn.pt.eg.0100181004.1	XP_010934312.1	EG_Chr1	3499919	3517884	GO:0008152,GO:0016491,GO:0016620,GO:0055114	1.2.1.88	PF00171.19	probable aldehyde dehydrogenase isoform X2
Cn.pt.eg.Un02459001.1	XP_010943942.1	EG_ChrUn	97504639	97508324	GO:0003824,GO:0008152	6.2.1.12	PF00501.25	LOW QUALITY PROTEIN: 4-coumarate--CoA ligase-like 4
Cn.pt.eg.1200731001.1	XP_010935424.1	EG_Chr12	22004661	22010956	GO:0016798	4.4.1.5	PF01965.21	protein DJ-1 homolog D-like
Cn.pt.eg.1000251001.1	XP_010931500.1	EG_Chr10	10664143	10667328	GO:0003677,GO:0000786,GO:0046982	2.1.1.37	PF00125.21	histone H3-1-like isoform X3
Cn.pt.eg.0300463001.1	XP_010915551.1	EG_Chr3	9509147	9523881	GO:0003333,GO:0015171,GO:0016020	NA	PF13906.3	cationic amino acid transporter 5-like isoform X2
Cn.pt.eg.0600726001.1	XP_010924268.1	EG_Chr6	32882465	32884669	GO:0003677	NA	PF00249.28	myb-related protein 305-like
Cn.pt.eg.0400487005.1	XP_010918662.1	EG_Chr4	28012215	28048566	GO:0016021,GO:0022857,GO:0016020	2.4.2.8	PF00892.17	WAT1-related protein At5g45370-like isoform X4
Cn.pt.eg.1500257001.1	XP_010939312.1	EG_Chr15	12681212	12684402	GO:0005874,GO:0007017,GO:0005525,GO:0005200,GO:0003924	NA	PF03953.14,PF00091.22	tubulin alpha chain-like
Cn.pt.eg.0400800001.1	XP_010919128.1	EG_Chr4	37723516	37746645	GO:0008233,GO:0071586	3.4.24.84	PF16491.2	CAAX prenyl protease 1 homolog
Cn.pt.eg.0201251001.1	XP_010913295.1	EG_Chr2	37839962	37842733	GO:0043531	2.7.11.1,2.4.1.37	PF00931.19	disease resistance protein RPM1-like
Cn.pt.eg.0301312002.1	XP_010916848.1	EG_Chr3	25995818	26008018	GO:0019904	2.7.7.48	PF00244.17	14-3-3 protein 7 isoform X1
Cn.pt.eg.0701196001.1	XP_010926949.1	EG_Chr7	36592971	36594268	GO:0003690,GO:0005739,GO:0006355	NA	PF02536.11	uncharacterized protein LOC105049092
Cn.pt.eg.0300433001.1	XP_010915493.1	EG_Chr3	8968692	8971335	GO:0004601,GO:0055114,GO:0006979,GO:0020037	1.11.1.7	PF00141.20	peroxidase P7-like
Cn.pt.eg.Un00654002.1	XP_010942643.1	EG_ChrUn	18103767	18122911	GO:0005524,GO:0004639,GO:0006164	6.3.2.6	PF01259.15	phosphoribosylaminoimidazole-succinocarboxamide synthase, chloroplastic isoform X1
Cn.pt.eg.0600246002.1	XP_010923601.1	EG_Chr6	5017642	5019974	GO:0008152,GO:0016758	2.4.1.218,1.14.13.70	NA	UDP-glycosyltransferase 83A1-like isoform X2
Cn.pt.eg.Un05934001.1	XP_010909245.1	EG_ChrUn	407961659	407965115	GO:0016021,GO:0055085	NA	PF03547.15	probable auxin efflux carrier component 1c isoform X2
Cn.pt.eg.Un01482001.1	XP_010906270.1	EG_ChrUn	49976199	49978002	GO:0004252,GO:0006508	3.4.14.10	PF00082.19,PF02225.19	subtilisin-like protease
Cn.pt.eg.Un03526001.1	XP_010906121.1	EG_ChrUn	177690558	177756792	GO:0005515,GO:0008270	1.14.11.27,2.7.10.2	NA	uncharacterized protein LOC105033142 isoform X3
Cn.pt.eg.0701140001.1	XP_010927010.1	EG_Chr7	33932382	33952185	GO:0003677,GO:0003700,GO:0006355,GO:0007275	NA	NA	AP2-like ethylene-responsive transcription factor At2g41710 isoform X2
Cn.pt.eg.Un00696001.1	XP_010943013.1	EG_ChrUn	19155596	19157030	GO:0008152,GO:0016787	3.1.1.1	PF07859.10	probable carboxylesterase 12
Cn.pt.eg.0100262002.1	XP_010906114.1	EG_Chr1	5059144	5070585	GO:0004222,GO:0005524,GO:0006508,GO:0016020	1.3.1.9,3.6.4.6,3.1.2.14,2.7.7.50,4.2.1.59,2.3.1.38,2.3.1.39,2.5.1.60	PF01434.15,PF00004.26	ATP-dependent zinc metalloprotease FTSH 5, mitochondrial isoform X2
Cn.pt.eg.0102633002.1	XP_010907342.1	EG_Chr1	66671060	66687299	GO:0003676	NA	PF13902.3	R3H domain-containing protein 4 isoform X1
Cn.pt.eg.0900999001.1	XP_010931025.1	EG_Chr9	35991480	36016885	GO:0005515,GO:0005488	3.5.1.4	PF00514.20	armadillo repeat-containing protein 8 isoform X2
Cn.pt.eg.Un02601004.1	XP_010907682.1	EG_ChrUn	107496712	107518499	GO:0005488	2.7.7.48,3.6.4.13	NA	uncharacterized protein LOC105034293 isoform X2
Cn.pt.eg.0202325001.1	XP_010914853.1	EG_Chr2	63806130	63810026	GO:0043531	NA	PF00931.19	probable disease resistance protein At1g58602
Cn.pt.eg.1100043001.1	XP_010933057.1	EG_Chr11	3351106	3356029	GO:0015846,GO:0019808,GO:0042597	NA	PF13343.3	uncharacterized protein LOC105053546 isoform X1
Cn.pt.eg.0102051001.1	XP_010937906.1	EG_Chr1	43503508	43505517	GO:0016705,GO:0055114,GO:0005506,GO:0020037	1.14.13.89	PF00067.19	cytochrome P450 81D11-like
Cn.pt.eg.0200207002.1	XP_010911841.1	EG_Chr2	4427626	4435475	GO:0016020	4.2.3.28	PF01145.22	prohibitin-1, mitochondrial-like isoform X3
Cn.pt.eg.0202118001.1	XP_010914459.1	EG_Chr2	58735550	58737851	GO:0003735,GO:0005622,GO:0005840,GO:0006412	1.1.1.35	PF01776.14	60S ribosomal protein L22-2
Cn.pt.eg.1400872001.1	XP_010938903.1	EG_Chr14	19804623	19821858	GO:0003676	5.1.3.22	PF02171.14	protein argonaute MEL1-like
Cn.pt.eg.1600107001.1	XP_010940611.1	EG_Chr16	1757823	1760018	GO:0016021,GO:0022857,GO:0055085	NA	PF00083.21	inorganic phosphate transporter 1-4-like
Cn.pt.eg.Un05091001.1	XP_010911659.1	EG_ChrUn	357878623	357880737	GO:0003677,GO:0005634,GO:0006355,GO:0009725	NA	PF06507.10	auxin response factor 18-like
Cn.pt.eg.0201176002.1	XP_010913017.1	EG_Chr2	33902074	33927031	GO:0003700,GO:0005634,GO:0006355,GO:0003677,GO:0046983	2.7.8.17	PF01486.14,PF00319.15	agamous-like MADS-box protein AGL9 homolog isoform X1
Cn.pt.eg.Un06478001.1	XP_010908523.1	EG_ChrUn	440572097	440575278	GO:0005783,GO:0048193	5.4.99.53,3.5.99.9	PF04437.10	RINT1-like protein MAG2L isoform X3
Cn.pt.eg.0501530001.1	XP_010922559.1	EG_Chr5	46119616	46122323	GO:0016491,GO:0055114	1.14.11.9	PF14226.3,PF03171.17	flavonol synthase/flavanone 3-hydroxylase-like
Cn.pt.eg.0101374001.1	XP_010927798.1	EG_Chr1	27602720	27605826	GO:0050999	6.3.2.19	PF15906.2	nitric oxide synthase-interacting protein-like
Cn.pt.eg.1600102002.1	XP_010940622.1	EG_Chr16	1683386	1692372	GO:0005524,GO:0005737,GO:0006457,GO:0042026	NA	PF00118.21	ruBisCO large subunit-binding protein subunit alpha-like isoform X2
Cn.pt.eg.Un02882001.1	XP_010943843.1	EG_ChrUn	126813490	126831193	GO:0000166,GO:0003676	2.7.7.7	PF00076.19,PF04059.9	protein MEI2-like 4 isoform X8
Cn.pt.eg.0301170003.1	XP_010916526.1	EG_Chr3	22376541	22422162	GO:0005515,GO:0008270	NA	PF10269.6,PF13920.3	uncharacterized protein LOC105041310 isoform X1
Cn.pt.eg.1000590002.1	XP_010931591.1	EG_Chr10	18493732	18525457	GO:0005515	3.1.3.16	PF13418.3,PF13964.3	tip elongation aberrant protein 3 isoform X1
Cn.pt.eg.1201122001.1	XP_010935905.1	EG_Chr12	28154986	28156835	GO:0045735	NA	PF00190.19	glutelin type-A 3-like isoform X2
Cn.pt.eg.1000919005.1	XP_010932441.1	EG_Chr10	23682858	23698726	GO:0003677	NA	PF00249.28	uncharacterized protein LOC105053107 isoform X2
Cn.pt.eg.0301037001.1	XP_010916809.1	EG_Chr3	19909953	19913920	GO:0005515,GO:0008270,GO:0005634,GO:0006511,GO:0007275,GO:0004842,GO:0016567	NA	PF03145.13	putative E3 ubiquitin-protein ligase SINA-like 6
Cn.pt.eg.Un02548001.1	XP_010906208.1	EG_ChrUn	104512159	104523484	GO:0003677	NA	PF08766.8	protein DEK-like isoform X2
Cn.pt.eg.0100041001.1	XP_010924392.1	EG_Chr1	1138643	1140130	GO:0008152,GO:0016758	2.4.1.91	PF00201.15	UDP-glycosyltransferase 73C5-like
Cn.pt.eg.0500475001.1	XP_010921183.1	EG_Chr5	8015350	8026606	GO:0003743,GO:0006413	3.4.22.45	PF01873.14	eukaryotic translation initiation factor 2 subunit beta-like
Cn.pt.eg.0700207002.1	XP_010925503.1	EG_Chr7	4221116	4228397	GO:0003872,GO:0006002,GO:0006096	2.7.1.11	PF00365.17	ATP-dependent 6-phosphofructokinase 3-like isoform X1
Cn.pt.eg.Un06463001.1	XP_010910603.1	EG_ChrUn	439637854	439639339	GO:0003677	NA	PF00249.28	myb-related protein 315-like
Cn.pt.eg.1100519002.1	XP_010933699.1	EG_Chr11	21671864	21683442	GO:0009116,GO:0003999,GO:0005737,GO:0006168	2.4.2.7	PF00156.24	adenine phosphoribosyltransferase 3-like isoform X1
Cn.pt.eg.0500275001.1	XP_010920857.1	EG_Chr5	4317424	4327221	GO:0006355,GO:0042393,GO:0005515,GO:0008270	1.14.11.27	PF12165.5,PF00628.26	PHD finger protein ALFIN-LIKE 2 isoform X4
Cn.pt.eg.1600590001.1	XP_010941433.1	EG_Chr16	16454570	16456120	GO:0005506,GO:0016705,GO:0020037,GO:0055114	1.14.99.22	NA	cytochrome P450 89A2-like
Cn.pt.eg.Un06789001.1	XP_010910973.1	EG_ChrUn	463972992	463974676	GO:0016491,GO:0055114	1.10.3.2	PF00394.19	laccase-6-like, partial
Cn.pt.eg.Un03060002.1	XP_010907033.1	EG_ChrUn	137809467	137826279	GO:0016020,GO:0005524,GO:0016887	3.6.4.12,2.7.7.48,3.6.4.13,3.6.3.28	PF01061.21,PF00005.24	ABC transporter G family member 3 isoform X2
Cn.pt.eg.1100771001.1	XP_010933367.1	EG_Chr11	26190999	26196834	GO:0003677,GO:0003918,GO:0005524,GO:0006265	NA	NA	DNA topoisomerase 2-like
Cn.pt.eg.0900823001.1	XP_010930578.1	EG_Chr9	32082937	32091954	GO:0005515	2.7.11.1	PF13855.3,PF13516.3,PF08263.9	receptor-like protein kinase HSL1
Cn.pt.eg.0301085001.1	XP_010916399.1	EG_Chr3	20878096	20882008	GO:0003676,GO:0004519,GO:0006308,GO:0016788	3.1.30.1	PF02265.13	endonuclease 2-like
Cn.pt.eg.Un04512001.1	XP_010908274.1	EG_ChrUn	289845464	289853985	GO:0004019,GO:0005525,GO:0006164	6.3.4.4	PF00709.18	adenylosuccinate synthetase, chloroplastic-like
Cn.pt.eg.Un04457001.1	XP_010909975.1	EG_ChrUn	281382237	281384097	GO:0006355	NA	NA	protein FAR1-RELATED SEQUENCE 5-like
Cn.pt.eg.0100143001.1	XP_010929134.1	EG_Chr1	2985560	2992011	GO:0008152,GO:0008168	2.1.1.145	PF08241.9	putative methyltransferase DDB_G0268948
Cn.pt.eg.0300962001.1	XP_010916212.1	EG_Chr3	18551271	18555575	GO:0003824	6.3.1.2	NA	glutamine synthetase nodule isozyme-like
Cn.pt.eg.0800824001.1	XP_010928546.1	EG_Chr8	29034700	29050269	GO:0005515	NA	PF00536.27	uncharacterized protein LOC105050285 isoform X6
Cn.pt.eg.0100244001.1	XP_010943385.1	EG_Chr1	4752536	4789512	GO:0005515	2.7.11.7	PF03456.15,PF03455.16,PF02141.18,PF00400.29	uncharacterized protein LOC105061043 isoform X2
Cn.pt.eg.0300467001.1	XP_010915553.1	EG_Chr3	9581909	9583710	GO:0016747	2.3.1.214	PF02458.12	uncharacterized acetyltransferase At3g50280-like
Cn.pt.eg.1000499001.1	XP_010931711.1	EG_Chr10	16903662	16921467	GO:0005516,GO:0006950	3.4.24.56	PF07887.8	uncharacterized protein LOC105052563 isoform X3
Cn.pt.eg.1400866001.1	XP_010938901.1	EG_Chr14	19394040	19402683	GO:0005524,GO:0006810,GO:0016021,GO:0042626,GO:0055085,GO:0016887	3.6.3.44,3.6.3.42	PF00005.24,PF00664.20	ABC transporter B family member 4-like
Cn.pt.eg.0100318004.1	XP_010912049.1	EG_Chr1	5969686	5989490	GO:0006520,GO:0016491,GO:0055114	1.4.1.4	PF00208.18,PF02812.15	NADP-specific glutamate dehydrogenase-like isoform X3
Cn.pt.eg.Un04226001.1	XP_010909637.1	EG_ChrUn	250272930	250276213	GO:0008152,GO:0016758	2.4.1.128	NA	UDP-glycosyltransferase 73D1-like
Cn.pt.eg.1600405001.1	XP_010940837.1	EG_Chr16	8989872	9008272	GO:0000126,GO:0001026,GO:0006359	NA	PF15963.2	uncharacterized protein LOC105059291
Cn.pt.eg.Un02140001.1	XP_010904952.1	EG_ChrUn	79891219	79907408	GO:0047262,GO:0016757	2.4.1.43	PF01501.17	probable galacturonosyltransferase 14 isoform X2
Cn.pt.eg.1600424001.1	XP_010940872.1	EG_Chr16	10121739	10134156	GO:0005515,GO:0008270	3.6.3.12	PF13639.3	E3 ubiquitin-protein ligase At1g12760-like isoform X2
Cn.pt.eg.Un01078001.1	XP_010943278.1	EG_ChrUn	34762884	34764308	GO:0008152,GO:0016758	2.4.1.126	PF00201.15	limonoid UDP-glucosyltransferase-like
Cn.pt.eg.1200264001.1	XP_010934768.1	EG_Chr12	12547827	12548917	GO:0005975	3.2.1.14,3.2.1.17	NA	acidic endochitinase-like
Cn.pt.eg.1500176002.1	XP_010939187.1	EG_Chr15	10196971	10209348	GO:0000166,GO:0005622,GO:0006810	3.6.4.12,3.6.4.13	PF02136.17	putative G3BP-like protein isoform X2
Cn.pt.eg.0301150002.1	XP_010916489.1	EG_Chr3	22061410	22072424	GO:0004252,GO:0006508,GO:0016021	NA	PF01694.19	uncharacterized protein LOC105041288 isoform X1
Cn.pt.eg.0800061002.1	XP_010927360.1	EG_Chr8	1504220	1509627	GO:0006816,GO:0015369,GO:0016021,GO:0055085	NA	PF01699.21	vacuolar cation/proton exchanger 1a-like isoform X2
Cn.pt.eg.1400585001.1	XP_010938322.1	EG_Chr14	9789430	9791105	GO:0008152,GO:0016758	2.4.1.273	PF00201.15	putative UDP-rhamnose:rhamnosyltransferase 1
Cn.pt.eg.0800507001.1	XP_010928024.1	EG_Chr8	20596275	20602613	GO:0006396	NA	PF01423.19	small nuclear ribonucleoprotein Sm D1-like
Cn.pt.eg.Un05467001.1	XP_010910934.1	EG_ChrUn	376905523	376906594	GO:0005975,GO:0004134	2.4.1.25	PF02446.14	4-alpha-glucanotransferase DPE1, chloroplastic/amyloplastic-like
Cn.pt.eg.1600454001.1	XP_010940962.1	EG_Chr16	11571419	11572324	GO:0003677,GO:0003700,GO:0006355	NA	PF00847.17	dehydration-responsive element-binding protein 2E-like
Cn.pt.eg.1200787001.1	XP_010935521.1	EG_Chr12	22729080	22731036	GO:0008152,GO:0016758	2.4.1.128	NA	UDP-glycosyltransferase 73C5-like
Cn.pt.eg.0400401001.1	XP_010918536.1	EG_Chr4	25270285	25279301	GO:0016787	NA	PF03283.10	protein notum homolog isoform X1
Cn.pt.eg.1600743001.1	XP_010941319.1	EG_Chr16	20166889	20173422	GO:0004553,GO:0005975	3.2.1.23	NA	beta-galactosidase 11-like isoform X2
Cn.pt.eg.0102218001.1	XP_010940705.1	EG_Chr1	49982920	49992471	GO:0003755,GO:0006457	NA	NA	peptidyl-prolyl cis-trans isomerase CYP21-4 isoform X2
Cn.pt.eg.0301467002.1	XP_010917072.1	EG_Chr3	29298586	29307049	GO:0005515	1.3.1.91	PF12854.4,PF01535.17,PF13041.3	pentatricopeptide repeat-containing protein At5g15280 isoform X2
Cn.pt.eg.0701159001.1	XP_010926987.1	EG_Chr7	34817132	34863021	GO:0007165	6.5.1.2,6.3.4.15	PF00620.24,PF14389.3,PF00169.26	rho GTPase-activating protein 6 isoform X1
Cn.pt.eg.0800421001.1	XP_010927893.1	EG_Chr8	17182518	17190143	GO:0005509,GO:0005515,GO:0005783,GO:0006457,GO:0051082	3.1.4.50	PF00262.15	calreticulin-3 isoform X2
Cn.pt.eg.1100940003.1	XP_010934330.1	EG_Chr11	28914475	28925612	GO:0008380,GO:0030532	NA	PF01423.19	small nuclear ribonucleoprotein Sm D2-like isoform X2
Cn.pt.eg.0501388003.1	XP_010922719.1	EG_Chr5	43473911	43483708	GO:0015079,GO:0016020,GO:0071805	1.9.3.1	PF02705.13	potassium transporter 2-like isoform X2
Cn.pt.eg.0500421002.1	XP_010921110.1	EG_Chr5	6795662	6804709	GO:0006629	3.4.23.40	PF03489.14,PF05184.12	proactivator polypeptide-like 1 isoform X2
Cn.pt.eg.0500100002.1	XP_010920621.1	EG_Chr5	1686004	1691203	GO:0008375,GO:0016020	1.14.13.39,2.4.1.102	PF02485.18	xylosyltransferase 1-like isoform X3
Cn.pt.eg.1200429003.1	XP_010935023.1	EG_Chr12	16579866	16583793	GO:0006511,GO:0036459,GO:0016579	3.4.19.12	PF00443.26	ubiquitin carboxyl-terminal hydrolase 21-like isoform X2
Cn.pt.eg.0501766002.1	XP_010923229.1	EG_Chr5	49313732	49326717	GO:0046982,GO:0005669,GO:0006352	2.3.1.48	PF03847.10	transcription initiation factor TFIID subunit 12b isoform X1
Cn.pt.eg.1600408001.1	XP_010940846.1	EG_Chr16	9202784	9227363	GO:0000166,GO:0003676	NA	PF00076.19	polyadenylate-binding protein-interacting protein 11-like isoform X1
Cn.pt.eg.0201295001.1	XP_010913226.1	EG_Chr2	39379566	39382358	GO:0004190,GO:0006508	3.4.23.12	PF14543.3	protein ASPARTIC PROTEASE IN GUARD CELL 2-like
Cn.pt.eg.1400170002.1	XP_010937805.1	EG_Chr14	2594219	2598400	GO:0003746,GO:0005525,GO:0005737,GO:0006414,GO:0003924	2.7.7.4,1.2.1.11	PF03144.22,PF00009.24,PF03143.14	elongation factor 1-alpha-like
Cn.pt.eg.0101021001.1	XP_010925776.1	EG_Chr1	19825453	19827891	GO:0003677	NA	PF00249.28	myb-related protein 305-like
Cn.pt.eg.Un03560001.1	XP_010907309.1	EG_ChrUn	180736683	180740835	GO:0016491,GO:0055114	1.5.3.16	PF01593.21	probable polyamine oxidase 2
Cn.pt.eg.Un01197001.1	XP_010904880.1	EG_ChrUn	38386746	38388642	GO:0004411,GO:0006559,GO:0006570,GO:0055114	1.13.11.5	PF04209.10	homogentisate 1,2-dioxygenase-like
Cn.pt.eg.Un04382001.1	XP_010908890.1	EG_ChrUn	274857708	274858043	GO:0005515,GO:0008270	2.7.7.48,1.14.13.48,3.6.4.13	PF13639.3	E3 ubiquitin-protein ligase RNF181-like
Cn.pt.eg.0201666001.1	XP_010913747.1	EG_Chr2	48392168	48397622	GO:0003735,GO:0005622,GO:0005840,GO:0006412	NA	PF00886.16	37S ribosomal protein S16, mitochondrial-like isoform X1
Cn.pt.eg.0501233002.1	XP_010922905.1	EG_Chr5	40193508	40200413	GO:0005515	NA	PF12937.4	F-box protein SKIP24 isoform X1
Cn.pt.eg.1600734001.1	XP_010941444.1	EG_Chr16	19988264	20001310	GO:0005515	2.7.11.1	PF13855.3,PF00560.30	leucine-rich repeat receptor-like kinase protein FLORAL ORGAN NUMBER1
Cn.pt.eg.1100348001.1	XP_010933937.1	EG_Chr11	17787106	17793800	GO:0015078,GO:0015991,GO:0033179,GO:0033177	NA	PF00137.18	V-type proton ATPase 16 kDa proteolipid subunit-like
Cn.pt.eg.1201099001.1	XP_010935945.1	EG_Chr12	27792296	27796780	GO:0003735,GO:0005622,GO:0005840,GO:0006412	3.4.21.100	PF01929.14	60S ribosomal protein L14-1
Cn.pt.eg.Un02882006.1	XP_010943838.1	EG_ChrUn	126813490	126831194	GO:0000166	2.7.7.7	PF04059.9	protein MEI2-like 4 isoform X3
Cn.pt.eg.Un05547001.1	XP_010909160.1	EG_ChrUn	382914990	382994064	GO:0003824,GO:0006281,GO:0006284,GO:0051539	4.2.99.18	PF15628.3,PF15629.3	transcriptional activator DEMETER-like isoform X2
Cn.pt.eg.Un04494001.1	XP_010910076.1	EG_ChrUn	288315933	288340296	GO:0003777,GO:0005871,GO:0007018	2.4.1.254	NA	kinesin-13A, partial
Cn.pt.eg.0600232001.1	XP_010923588.1	EG_Chr6	4668698	4673653	GO:0016787	3.1.3.2	PF00149.25	probable inactive purple acid phosphatase 2 isoform X2
Cn.pt.eg.0900812002.1	XP_010930591.1	EG_Chr9	31923333	31936505	GO:0005524	3.6.4.6	PF00004.26	calmodulin-interacting protein 111
Cn.pt.eg.1400211002.1	XP_010937865.1	EG_Chr14	3133619	3139912	GO:0008483,GO:0030170,GO:0003824,GO:0006525	2.6.1.11	PF00202.18	acetylornithine aminotransferase, mitochondrial-like isoform X1
Cn.pt.eg.0600247001.1	XP_010923651.1	EG_Chr6	5077817	5079243	GO:0008152,GO:0016758	2.4.1.324	NA	UDP-glycosyltransferase 83A1-like
Cn.pt.eg.0101932002.1	XP_010936427.1	EG_Chr1	39874548	39882484	GO:0006355,GO:0008270	NA	PF04434.14,PF03101.12,PF10551.6	protein FAR1-RELATED SEQUENCE 5-like isoform X1
Cn.pt.eg.0600777001.1	XP_010924345.1	EG_Chr6	34036373	34038237	GO:0008270	NA	PF14432.3	pentatricopeptide repeat-containing protein At4g02750-like
Cn.pt.eg.0601110001.1	XP_010925181.1	EG_Chr6	40676649	40679240	GO:0006629	3.1.1.3	PF01764.22	uncharacterized protein LOC105047792
Cn.pt.eg.0100936001.1	XP_010926817.1	EG_Chr1	18448030	18474861	GO:0016705,GO:0055114,GO:0005506,GO:0020037	1.14.13.173	PF00067.19	cytochrome P450 72A15-like isoform X3
Cn.pt.eg.Un00904001.1	XP_010942934.1	EG_ChrUn	28283301	28296876	GO:0043531	3.4.24.63	PF00931.19	disease resistance protein RPM1-like
Cn.pt.eg.Un00030001.1	XP_010941490.1	EG_ChrUn	622062	622922	GO:0003735,GO:0005840,GO:0006412,GO:0005515	2.7.7.14	PF01599.16,PF00240.20	ubiquitin-40S ribosomal protein S27a-like
Cn.pt.eg.Un02787001.1	XP_010943674.1	EG_ChrUn	118741646	118744059	GO:0004450,GO:0006102,GO:0055114,GO:0000287,GO:0016616,GO:0051287	1.1.1.42	PF00180.17	isocitrate dehydrogenase [NADP]-like, partial
Cn.pt.eg.0701195001.1	XP_010927031.1	EG_Chr7	36558169	36559527	GO:0003690,GO:0005739,GO:0006355	NA	PF02536.11	uncharacterized protein LOC105049158
Cn.pt.eg.0200947001.1	XP_010912697.1	EG_Chr2	28118158	28122653	GO:0005525,GO:0005622,GO:0007264,GO:0007165,GO:0016020,GO:0015031	NA	PF00071.19	ras-related protein RABD1-like isoform X1
Cn.pt.eg.Un05179001.1	XP_010908665.1	EG_ChrUn	361534660	361583251	GO:0005515,GO:0008270	2.1.1.224	PF13831.3,PF13832.3	uncharacterized protein LOC105034992 isoform X3
Cn.pt.eg.0300430001.1	XP_010915490.1	EG_Chr3	8905630	8908040	GO:0004601,GO:0055114,GO:0006979,GO:0020037	1.11.1.7	PF00141.20	peroxidase P7-like
Cn.pt.eg.Un05161001.1	XP_010911587.1	EG_ChrUn	360852971	360853905	GO:0008152,GO:0016758	2.4.1.218	NA	UDP-glycosyltransferase 83A1-like, partial
Cn.pt.eg.Un05542001.1	XP_010911007.1	EG_ChrUn	382665944	382666839	GO:0005975	3.2.1.14,3.2.1.17	NA	hevamine-A-like
Cn.pt.eg.0500922003.1	XP_010921875.1	EG_Chr5	26036099	26044457	GO:0016491,GO:0055114,GO:0004367,GO:0005975	1.1.1.8	PF07479.11	probable glycerol-3-phosphate dehydrogenase [NAD(+)] 1, cytosolic isoform X3
Cn.pt.eg.1400163001.1	XP_010937532.1	EG_Chr14	2522849	2531368	GO:0005524,GO:0009058,GO:0016874,GO:0004326,GO:0009396	6.3.2.17	NA	folylpolyglutamate synthase isoform X4
Cn.pt.eg.1100742002.1	XP_010933412.1	EG_Chr11	25658224	25665182	GO:0003700,GO:0006355,GO:0043565	NA	PF16596.2,PF07777.8,PF00170.18	transcription factor HBP-1a-like isoform X4
Cn.pt.eg.1100371002.1	XP_010933917.1	EG_Chr11	18172319	18178504	GO:0005506,GO:0016705,GO:0020037,GO:0055114	1.14.14.1	PF00067.19	cytochrome P450 704C1-like isoform X2
Cn.pt.eg.1500640001.1	XP_010940187.1	EG_Chr15	20124047	20128462	GO:0016491,GO:0055114,GO:0004499,GO:0050660,GO:0050661	1.14.13.8	PF00743.16	probable flavin-containing monooxygenase 1
Cn.pt.eg.Un03287001.1	XP_010905665.1	EG_ChrUn	155365845	155367042	GO:0005737,GO:0006535,GO:0009001	2.3.1.30	PF06426.11,PF00132.21	serine acetyltransferase 1, chloroplastic-like
Cn.pt.eg.0800508002.1	XP_010928025.1	EG_Chr8	20607753	20616588	GO:0005515,GO:0008270	2.6.1.76,1.1.1.194	PF14432.3,PF01535.17,PF13041.3	pentatricopeptide repeat-containing protein At3g24000, mitochondrial
Cn.pt.eg.0400127003.1	XP_010918145.1	EG_Chr4	6316960	6338310	GO:0000166,GO:0003676	NA	PF00076.19	dnaJ homolog subfamily C member 17 isoform X3
Cn.pt.eg.0100181001.1	XP_010934450.1	EG_Chr1	3499919	3517884	GO:0008152,GO:0016491,GO:0016620,GO:0055114	1.2.1.88	PF00171.19	probable aldehyde dehydrogenase isoform X4
Cn.pt.eg.1400923001.1	XP_010938890.1	EG_Chr14	23143658	23164483	GO:0043169,GO:0004722,GO:0006470,GO:0003824	3.1.3.16	PF00481.18	probable protein phosphatase 2C 35
Cn.pt.eg.0300961003.1	XP_010916206.1	EG_Chr3	18544044	18548421	GO:0008270,GO:0016491,GO:0055114	1.1.1.195	PF08240.9,PF00107.23	probable mannitol dehydrogenase isoform X1
Cn.pt.eg.1600664003.1	XP_010941189.1	EG_Chr16	18784859	18795056	GO:0005525,GO:0005622,GO:0007264,GO:0007165,GO:0016020,GO:0015031	NA	PF00071.19	ras-related protein RABH1b-like isoform X1
Cn.pt.eg.0301830002.1	XP_010917595.1	EG_Chr3	45807194	45817136	GO:0016491,GO:0055114,GO:0016668	1.8.1.7	PF07992.11	glutathione reductase, chloroplastic-like isoform X2
Cn.pt.eg.0500520001.1	XP_010921259.1	EG_Chr5	8932189	8934594	GO:0016491,GO:0055114	1.10.3.2	PF00394.19	L-ascorbate oxidase homolog
Cn.pt.eg.1001015001.1	XP_010932579.1	EG_Chr10	25890185	25908779	GO:0006614,GO:0008312,GO:0048500,GO:0045900	NA	PF05486.9	signal recognition particle 9 kDa protein-like
Cn.pt.eg.0600176001.1	XP_010923493.1	EG_Chr6	3407815	3408879	GO:0005975	3.2.1.14	NA	chitinase 2-like
Cn.pt.eg.0701385001.1	XP_010927167.1	EG_Chr7	42469038	42492920	GO:0016866	5.4.99.50	PF13243.3,PF13249.3	cycloartenol synthase-like
Cn.pt.eg.0401145001.1	XP_010919647.1	EG_Chr4	45299463	45318381	GO:0009058,GO:0030170,GO:0003824	2.3.1.47	PF00155.18	2-amino-3-ketobutyrate coenzyme A ligase, mitochondrial isoform X1
Cn.pt.eg.Un04310005.1	XP_010907195.1	EG_ChrUn	263423701	263426760	GO:0005515,GO:0008270	NA	PF12678.4	E3 ubiquitin-protein ligase At3g02290-like isoform X1
Cn.pt.eg.Un06258001.1	XP_010911505.1	EG_ChrUn	427316659	427317977	GO:0005515	2.7.11.1	PF13637.3	ankyrin repeat-containing protein At5g02620-like, partial
Cn.pt.eg.0400910003.1	XP_010919256.1	EG_Chr4	40350370	40354303	GO:0031966	6.1.1.11	PF14138.3	cytochrome c oxidase assembly protein cox16, mitochondrial-like isoform X3
Cn.pt.eg.1500391001.1	XP_010939515.1	EG_Chr15	15738996	15741065	GO:0042626	1.2.1.69	PF01813.14	V-type proton ATPase subunit D-like
Cn.pt.eg.1300524001.1	XP_010936871.1	EG_Chr13	18293600	18295917	GO:0004553,GO:0005975	2.4.1.207	PF00722.18	probable xyloglucan endotransglucosylase/hydrolase protein 27
Cn.pt.eg.0600245001.1	XP_010923599.1	EG_Chr6	4998371	4999416	GO:0008152,GO:0016758	2.4.1.91	PF00201.15	UDP-glycosyltransferase 83A1-like
Cn.pt.eg.0300608001.1	XP_010915740.1	EG_Chr3	12440764	12447285	GO:0005515	2.3.1.48,3.1.3.70	NA	BAG family molecular chaperone regulator 6
Cn.pt.eg.0500560002.1	XP_010921329.1	EG_Chr5	9848426	9862223	GO:0006491	2.4.1.224,2.4.1.225	PF13015.3	glucosidase 2 subunit beta-like isoform X5
Cn.pt.eg.0401033001.1	XP_010919482.1	EG_Chr4	42988268	42988879	GO:0004857	3.5.4.4	PF04043.12	21 kDa protein-like
Cn.pt.eg.0601045001.1	XP_010925177.1	EG_Chr6	39079980	39082617	GO:0016491,GO:0055114	1.14.13.168	PF13450.3	indole-3-pyruvate monooxygenase YUCCA2-like
Cn.pt.eg.0201261001.1	XP_010913287.1	EG_Chr2	38187826	38199277	GO:0003723,GO:0003676	NA	NA	KH domain-containing protein At5g56140-like isoform X5
Cn.pt.eg.0301160001.1	XP_010916508.1	EG_Chr3	22204533	22206439	GO:0005874,GO:0007017,GO:0005525,GO:0005200,GO:0003924	1.5.1.1,1.5.1.21	PF03953.14,PF00091.22	tubulin beta chain-like
Cn.pt.eg.0201403002.1	XP_010913358.1	EG_Chr2	42139924	42148121	GO:0005509	2.3.1.51,2.3.1.67,2.3.1.23	PF13202.3,PF13833.3	calcium uptake protein 1, mitochondrial-like isoform X1
Cn.pt.eg.Un04835002.1	XP_010907707.1	EG_ChrUn	326927023	327018412	GO:0016791	3.1.3.48	PF12689.4	uncharacterized protein LOC105034305 isoform X2
Cn.pt.eg.1500822001.1	XP_010940115.1	EG_Chr15	23285285	23296134	GO:0005215,GO:0005622,GO:0006810	1.3.1.9,3.1.2.14,4.2.1.59,2.3.1.38,2.3.1.39	PF00650.17,PF03765.12	phosphatidylinositol/phosphatidylcholine transfer protein SFH8-like isoform X2
Cn.pt.eg.0300474001.1	XP_010915564.1	EG_Chr3	9743820	9754282	GO:0004571,GO:0005509,GO:0016020	3.2.1.113	PF01532.17	mannosyl-oligosaccharide 1,2-alpha-mannosidase MNS3-like isoform X2
Cn.pt.eg.0800237001.1	XP_010927648.1	EG_Chr8	6428798	6434098	GO:0000287,GO:0010333,GO:0016829	4.2.3.104	PF03936.13	alpha-humulene synthase-like, partial
Cn.pt.eg.1400257002.1	XP_010937938.1	EG_Chr14	3704317	3711940	GO:0055085	6.6.1.2	PF00153.24	mitoferrin-like isoform X1
Cn.pt.eg.0600150001.1	XP_010923462.1	EG_Chr6	2975645	2978970	GO:0016020	3.6.3.1	PF02325.14	uncharacterized protein LOC105046547
Cn.pt.eg.0701104001.1	XP_010926766.1	EG_Chr7	30173517	30175533	GO:0008152,GO:0016491,GO:0004097,GO:0055114	1.10.3.1	PF12142.5,PF00264.17	polyphenol oxidase, chloroplastic-like
Cn.pt.eg.0401504001.1	XP_010920171.1	EG_Chr4	52198403	52200750	GO:0008171,GO:0008168	2.1.1.240	PF00891.15	trans-resveratrol di-O-methyltransferase-like
Cn.pt.eg.1100370001.1	XP_010934156.1	EG_Chr11	18132026	18157353	GO:0005506,GO:0016705,GO:0020037,GO:0055114	1.14.14.1	PF00067.19	cytochrome P450 704C1-like
Cn.pt.eg.Un03476001.1	XP_010907878.1	EG_ChrUn	174197001	174202841	GO:0003676,GO:0005634,GO:0008270	NA	PF06220.9	WW domain-binding protein 4 isoform X2
Cn.pt.eg.1001129002.1	XP_010932801.1	EG_Chr10	28818451	28826489	GO:0008271,GO:0008272,GO:0016020,GO:0055085,GO:0009507,GO:0015116,GO:0016021	NA	PF00916.17	sulfate transporter 3.1-like isoform X1
Cn.pt.eg.0100346001.1	XP_010912398.1	EG_Chr1	6449904	6450879	GO:0003723,GO:0003743,GO:0006413	NA	PF01176.16	eukaryotic translation initiation factor 1A
Cn.pt.eg.Un02028003.1	XP_010904645.1	EG_ChrUn	72481720	72493045	GO:0003677,GO:0005524,GO:0006281,GO:0008094,GO:0006259,GO:0003697,GO:0009432	2.5.1.75,2.7.7.50,2.1.1.56	PF00154.18	DNA repair protein recA homolog 1, chloroplastic isoform X2
Cn.pt.eg.0800498002.1	XP_010928004.1	EG_Chr8	20198342	20224639	GO:0004721,GO:0005634	3.1.3.16	PF03031.15,PF12738.4	RNA polymerase II C-terminal domain phosphatase-like 4 isoform X2
Cn.pt.eg.0700023001.1	XP_010925239.1	EG_Chr7	804976	816554	GO:0003700,GO:0006355,GO:0043565	2.3.1.48	PF00170.18	transcription factor HY5-like
Cn.pt.eg.Un01459002.1	XP_010905959.1	EG_ChrUn	49495110	49498978	GO:0003690,GO:0005739,GO:0006355	6.3.5.5,4.2.1.24	PF02536.11	uncharacterized protein LOC105033027
Cn.pt.eg.0202098001.1	XP_010914424.1	EG_Chr2	58330924	58335469	GO:0003735,GO:0005622,GO:0005840,GO:0006412	NA	PF01249.15	40S ribosomal protein S21
Cn.pt.eg.Un04918001.1	XP_010908048.1	EG_ChrUn	337432473	337532283	GO:0006904,GO:0016192	1.2.99.8	PF00995.20	SNARE-interacting protein KEULE-like isoform X2
Cn.pt.eg.0700523001.1	XP_010925965.1	EG_Chr7	10459089	10465711	GO:0003723,GO:0003676	2.1.3.2	PF00013.26	KH domain-containing protein At4g18375-like isoform X1
Cn.pt.eg.Un03174002.1	XP_010906650.1	EG_ChrUn	146909912	146949528	GO:0003677,GO:0015986,GO:0045261,GO:0046933,GO:0046961	NA	NA	uncharacterized protein LOC105033506 isoform X4
Cn.pt.eg.Un00887001.1	XP_010942895.1	EG_ChrUn	27837373	27844250	GO:0005622,GO:0008270	NA	NA	zinc finger protein CONSTANS-LIKE 10 isoform X2
Cn.pt.eg.0200514001.1	XP_010912084.1	EG_Chr2	15296367	15307808	GO:0003700,GO:0006355,GO:0043565	NA	PF00170.18	ABSCISIC ACID-INSENSITIVE 5-like protein 2 isoform X2
Cn.pt.eg.Un05116001.1	XP_010911289.1	EG_ChrUn	359745165	359746198	GO:0016491,GO:0055114,GO:0004499,GO:0050660,GO:0050661	1.14.13.8	PF00743.16	probable flavin-containing monooxygenase 1
Cn.pt.eg.0600883001.1	XP_010924511.1	EG_Chr6	36036491	36054868	GO:0003924,GO:0005525	3.6.5.5	PF00350.20,PF01031.17	dynamin-related protein 5A-like isoform X2
Cn.pt.eg.1600074001.1	XP_010940767.1	EG_Chr16	1217826	1221831	GO:0003824,GO:0008152	6.2.1.3	PF00501.25	putative 4-coumarate--CoA ligase-like 8
Cn.pt.eg.0500560004.1	XP_010921328.1	EG_Chr5	9848426	9862223	GO:0006491	NA	PF13015.3	glucosidase 2 subunit beta-like isoform X4
Cn.pt.eg.0100929001.1	XP_010926829.1	EG_Chr1	18321926	18326209	GO:0004497,GO:0005506,GO:0020037,GO:0055114,GO:0016705	1.14.13.173,2.7.1.130	PF00067.19	cytochrome P450 72A11-like
Cn.pt.eg.0900613001.1	XP_010930394.1	EG_Chr9	28427947	28435049	GO:0016491,GO:0055114,GO:0071949	1.14.13.9	PF01494.16	zeaxanthin epoxidase, chloroplastic-like
Cn.pt.eg.0301398001.1	XP_010916978.1	EG_Chr3	27762347	27766210	GO:0016491	1.1.1.179	PF01408.19	uncharacterized oxidoreductase At4g09670-like
Cn.pt.eg.0300634004.1	XP_010915780.1	EG_Chr3	12807534	12837727	GO:0008270,GO:0019789	5.4.3.4	PF02891.17	uncharacterized protein LOC105040788 isoform X2
Cn.pt.eg.1500197001.1	XP_010939213.1	EG_Chr15	10792777	10796518	GO:0007275	2.7.1.6	PF04690.10	protein DROOPING LEAF-like isoform X1
Cn.pt.eg.0500740001.1	XP_010921612.1	EG_Chr5	15258109	15259292	GO:0005515,GO:0008270	2.8.2.33	PF13639.3	RING-H2 finger protein ATL2-like
Cn.pt.eg.Un04554001.1	XP_010909840.1	EG_ChrUn	294559659	294579422	GO:0003677,GO:0005634,GO:0005515	2.7.11.1	PF03859.13,PF12796.4	calmodulin-binding transcription activator 4-like isoform X5
Cn.pt.eg.1600529004.1	XP_010941018.1	EG_Chr16	14784738	14795434	GO:0005956,GO:0019887	NA	PF01214.15	casein kinase II subunit beta-like isoform X1
Cn.pt.eg.0601118002.1	XP_010924865.1	EG_Chr6	40813814	40829214	GO:0005515,GO:0008270	2.1.1.43	PF13831.3,PF00856.25,PF00855.14,PF13832.3	histone-lysine N-methyltransferase ATX4-like isoform X4
Cn.pt.eg.0100939001.1	XP_010927457.1	EG_Chr1	18524757	18527732	GO:0005506,GO:0016705,GO:0020037,GO:0055114	1.14.13.173	PF00067.19	cytochrome P450 72A15-like
Cn.pt.eg.1001197004.1	XP_010932873.1	EG_Chr10	30950482	30963943	GO:0047262,GO:0016757	2.4.1.43	PF01501.17	probable galacturonosyltransferase 6 isoform X6
Cn.pt.eg.0100912001.1	XP_010918885.1	EG_Chr1	18054037	18056431	GO:0003735,GO:0005840,GO:0006412	NA	PF01775.14	60S ribosomal protein L18a-like
Cn.pt.eg.1600711002.1	XP_010941278.1	EG_Chr16	19573706	19578997	GO:0019915	2.4.1.258	PF06775.11	uncharacterized protein LOC105059607 isoform X3
Cn.pt.eg.0500732002.1	XP_010921597.1	EG_Chr5	14752304	14766323	GO:0016310,GO:0016772,GO:0000155,GO:0007165,GO:0005515	2.7.13.3	PF00512.22,PF02518.23,PF01590.23	ethylene receptor-like isoform X2
Cn.pt.eg.0700226001.1	XP_010925550.1	EG_Chr7	4751099	4764521	GO:0003777,GO:0005524,GO:0007018,GO:0008017,GO:0005871	3.4.19.12	PF00225.20	kinesin-4-like
Cn.pt.eg.Un01104003.1	XP_010943246.1	EG_ChrUn	35483363	35499005	GO:0046872	NA	PF00642.21	zinc finger CCCH domain-containing protein 33-like isoform X2
Cn.pt.eg.1500502002.1	XP_010939674.1	EG_Chr15	17713357	17720252	GO:0019211	5.2.1.8	PF03095.12	serine/threonine-protein phosphatase 2A activator-like isoform X3
Cn.pt.eg.0400324001.1	XP_010918477.1	EG_Chr4	21355069	21356380	GO:0005515	4.2.1.119,4.2.1.107,6.3.5.2	PF00646.30	F-box protein At2g17036-like
Cn.pt.eg.0400590001.1	XP_010918740.1	EG_Chr4	32032443	32046535	GO:0006508,GO:0008236,GO:0016020	3.4.21.89	NA	uncharacterized protein LOC105043031 isoform X6
Cn.pt.eg.1000894001.1	XP_010932407.1	EG_Chr10	23364237	23365070	GO:0005506,GO:0016705,GO:0020037,GO:0055114	1.14.13.28	PF00067.19	cytochrome P450 71A1-like
Cn.pt.eg.0601124001.1	XP_010924878.1	EG_Chr6	40966308	40976256	GO:0005634,GO:0006355,GO:0043565,GO:0046982	5.4.99.39,2.5.1.16,5.4.99.40,5.4.99.55	PF00808.20	nuclear transcription factor Y subunit B-4-like isoform X2
Cn.pt.eg.0302064003.1	XP_010917943.1	EG_Chr3	58879307	58889029	GO:0007275	NA	PF04690.10	protein YABBY 2-like isoform X6
Cn.pt.eg.0800454002.1	XP_010927944.1	EG_Chr8	18449725	18467709	GO:0003723,GO:0005515,GO:0005488	NA	PF02854.16	eukaryotic translation initiation factor isoform 4G-2-like isoform X3
Cn.pt.eg.0700413001.1	XP_010925808.1	EG_Chr7	8364676	8366279	GO:0006629,GO:0016021,GO:0016491	1.14.19.4	PF00487.21	delta(8)-fatty-acid desaturase-like
Cn.pt.eg.1400579001.1	XP_010938331.1	EG_Chr14	9689711	9699203	GO:0003677,GO:0000160	2.7.13.3	PF00249.28,PF00072.21	two-component response regulator ARR2-like isoform X4
Cn.pt.eg.Un00357001.1	XP_010942200.1	EG_ChrUn	9242375	9252360	GO:0000166,GO:0003676,GO:0008270	2.7.7.49,2.7.7.7,3.1.26.13,3.4.23.16,3.1.13.2	PF00076.19,PF00098.20	serine/arginine-rich splicing factor RSZ21A-like isoform X6
Cn.pt.eg.Un04356006.1	XP_010905650.1	EG_ChrUn	269943714	270050289	GO:0003824,GO:0050662	1.1.1.219	PF01370.18,PF08338.8	epimerase family protein SDR39U1 homolog, chloroplastic isoform X2
Cn.pt.eg.0500762002.1	XP_010921634.1	EG_Chr5	16494608	16518883	GO:0042578	NA	NA	phosphoinositide phosphatase SAC1 isoform X2
Cn.pt.eg.1500068003.1	XP_010939012.1	EG_Chr15	5624378	5644207	GO:0004185,GO:0006508	3.4.16.5	PF00450.19	serine carboxypeptidase-like 17 isoform X1
Cn.pt.eg.0101113001.1	XP_010924579.1	EG_Chr1	21461980	21474288	GO:0003677,GO:0043565	3.4.11.1	PF08523.7,PF01381.19	multiprotein-bridging factor 1b-like
Cn.pt.eg.0300133001.1	XP_010915064.1	EG_Chr3	2762859	2767375	GO:0019825,GO:0020037	NA	PF01152.18	two-on-two hemoglobin-3-like isoform X5
Cn.pt.eg.Un02246002.1	XP_010906498.1	EG_ChrUn	85457353	85474266	GO:0005524,GO:0016887	3.6.3.25	PF00005.24	protein TRIGALACTOSYLDIACYLGLYCEROL 3, chloroplastic-like isoform X2
Cn.pt.eg.0500826001.1	XP_010921797.1	EG_Chr5	19410158	19426079	GO:0055085	2.1.1.225	PF00153.24	mitochondrial thiamine pyrophosphate carrier-like isoform X3
Cn.pt.eg.0700508003.1	XP_010925943.1	EG_Chr7	10225085	10229438	GO:0006777	4.2.3.33	PF01967.18	cyclic pyranopterin monophosphate synthase accessory protein, mitochondrial isoform X3
Cn.pt.eg.Un05470001.1	XP_010908738.1	EG_ChrUn	377132430	377143699	GO:0005515,GO:0003677,GO:0005634,GO:0006355,GO:0009725	NA	PF06507.10	auxin response factor 17-like isoform X2
Cn.pt.eg.Un00349002.1	XP_010942179.1	EG_ChrUn	9078994	9100190	GO:0005525	3.6.5.5	PF01031.17,PF02212.15,PF00169.26	dynamin-2A-like isoform X2
Cn.pt.eg.0400953004.1	XP_010919312.1	EG_Chr4	41233598	41244596	GO:0000398,GO:0017069,GO:0000166,GO:0003676	3.2.1.93	PF00076.19	uncharacterized protein LOC105043458 isoform X3
Cn.pt.eg.1001123002.1	XP_010932786.1	EG_Chr10	28570088	28643930	GO:0016866	5.4.99.8	PF13243.3,PF13249.3	cycloartenol Synthase-like isoform X1
Cn.pt.eg.Un00436001.1	XP_010942040.1	EG_ChrUn	11459094	11461865	GO:0043531	1.1.1.25	PF00931.19	putative disease resistance protein RGA3
Cn.pt.eg.Un05832001.1	XP_010909278.1	EG_ChrUn	401337503	401353817	GO:0019288,GO:0046872,GO:0050992,GO:0051745	1.17.1.2	PF02401.15	4-hydroxy-3-methylbut-2-enyl diphosphate reductase, chloroplastic isoform X2
Cn.pt.eg.1300456001.1	XP_010936770.1	EG_Chr13	16351046	16357208	GO:0016021	NA	PF03105.16,PF03124.11	phosphate transporter PHO1-3
Cn.pt.eg.1200930001.1	XP_010935800.1	EG_Chr12	24866963	24872790	GO:0009306,GO:0016020,GO:0008565,GO:0015031,GO:0005886,GO:0016021	3.1.3.16,3.1.3.48	PF02416.13	sec-independent protein translocase protein TATB, chloroplastic-like isoform X6
Cn.pt.eg.0100900002.1	XP_010919092.1	EG_Chr1	17906749	17917278	GO:0005515,GO:0008270	NA	PF13639.3	uncharacterized protein LOC105043239 isoform X4
Cn.pt.eg.Un06498001.1	XP_010911581.1	EG_ChrUn	441909387	441910393	GO:0005975	3.2.1.14,3.2.1.17	NA	hevamine-A-like
Cn.pt.eg.0100637003.1	XP_010915232.1	EG_Chr1	12456892	12461820	GO:0005634,GO:0006355,GO:0005515	5.2.1.8	PF02309.13	auxin-responsive protein IAA6-like isoform X1
Cn.pt.eg.1100910001.1	XP_010934305.1	EG_Chr11	28432689	28435260	GO:0003735,GO:0005622,GO:0005840,GO:0006412	3.2.1.41	PF01929.14	probable 60S ribosomal protein L14 isoform X1
Cn.pt.eg.0300903001.1	XP_010916800.1	EG_Chr3	17311201	17312748	GO:0008080	NA	NA	uncharacterized protein LOC105041549
Cn.pt.eg.0100499002.1	XP_010917029.1	EG_Chr1	9802181	9817051	GO:0005524	3.6.4.3	PF00004.26	uncharacterized protein LOC105041713 isoform X2
Cn.pt.eg.1500212004.1	XP_010939231.1	EG_Chr15	11446924	11457044	GO:0009744,GO:0043562	2.7.1.74	PF16561.2	SNF1-related protein kinase regulatory subunit beta-2 isoform X3
Cn.pt.eg.0901042001.1	XP_010931098.1	EG_Chr9	37144362	37151338	GO:0005515,GO:0008270	2.6.1.76	PF14432.3,PF01535.17,PF13041.3	pentatricopeptide repeat-containing protein At5g04780
Cn.pt.eg.Un06084001.1	XP_010908981.1	EG_ChrUn	416362031	416402890	GO:0005515,GO:0008270	2.4.1.34	PF13639.3	DSC E3 ubiquitin ligase complex subunit 1-like isoform X1
Cn.pt.eg.0400673001.1	XP_010918950.1	EG_Chr4	34482718	34483775	GO:0003677	NA	PF00249.28	myb-related protein 340
Cn.pt.eg.1000644003.1	XP_010932110.1	EG_Chr10	19478533	19482996	GO:0005509,GO:0009523,GO:0009654,GO:0015979,GO:0019898	5.4.99.52,5.4.99.54	PF01789.13	psbP domain-containing protein 3, chloroplastic isoform X5
Cn.pt.eg.0800513001.1	XP_010928035.1	EG_Chr8	20729138	20738999	GO:0005525,GO:0005622,GO:0007264,GO:0015031,GO:0007165,GO:0016020	2.7.7.48,3.6.4.13	PF00071.19	ras-related protein RABB1c-like
Cn.pt.eg.0700457002.1	XP_010925869.1	EG_Chr7	9399479	9413507	GO:0003743,GO:0005737,GO:0005852	3.1.3.62,3.1.3.80	PF10255.6	eukaryotic translation initiation factor 3 subunit L-like isoform X3
Cn.pt.eg.0300314002.1	XP_010915336.1	EG_Chr3	6461487	6467451	GO:0003677,GO:0006355	NA	PF07526.8,PF05920.8	BEL1-like homeodomain protein 3 isoform X2
Cn.pt.eg.0401382003.1	XP_010920005.1	EG_Chr4	49897279	49917620	GO:0004366,GO:0008152,GO:0016746,GO:0006650	2.3.1.15	PF14829.3,PF01553.18	glycerol-3-phosphate acyltransferase, chloroplastic isoform X2
Cn.pt.eg.Un03170004.1	XP_010906631.1	EG_ChrUn	146682582	146720521	GO:0003677,GO:0005515,GO:0008270	2.7.11.1,2.3.1.48	PF00628.26,PF00046.26	homeobox protein HOX1A isoform X1
Cn.pt.eg.0301513001.1	XP_010917164.1	EG_Chr3	30571545	30593356	GO:0006355,GO:0008270	NA	PF04434.14	protein FAR1-RELATED SEQUENCE 6-like isoform X1
Cn.pt.eg.Un02515001.1	XP_010906728.1	EG_ChrUn	101714207	101728097	GO:0006810	1.14.11.39	PF13774.3	vesicle-associated membrane protein 711-like
Cn.pt.eg.0300814001.1	XP_010916035.1	EG_Chr3	15824790	15827679	GO:0008171,GO:0008168	2.1.1.240	PF00891.15	trans-resveratrol di-O-methyltransferase-like
Cn.pt.eg.Un03170002.1	XP_010906634.1	EG_ChrUn	146681960	146720521	GO:0003677,GO:0005515,GO:0008270	2.7.11.1,2.3.1.48	PF00628.26,PF00046.26	homeobox protein HOX1A isoform X3
Cn.pt.eg.0200288002.1	XP_010911333.1	EG_Chr2	6471049	6475169	GO:0016705,GO:0055114,GO:0005506,GO:0020037	1.14.13.137	PF00067.19	cytochrome P450 71A1-like isoform X1
Cn.pt.eg.0201510001.1	XP_010913538.1	EG_Chr2	44720637	44735407	GO:0005525,GO:0005622,GO:0007264,GO:0015031,GO:0007165,GO:0016020	1.3.99.30	PF00071.19	rac-like GTP-binding protein 3 isoform X2
Cn.pt.eg.Un01266001.1	XP_010942473.1	EG_ChrUn	41660884	41676328	GO:0006457,GO:0016272,GO:0051082	NA	PF02996.14	probable prefoldin subunit 5 isoform X1
Cn.pt.eg.Un02332001.1	XP_010943653.1	EG_ChrUn	90632294	90642527	GO:0005515	2.7.11.1,2.7.11.7	PF00400.29	topless-related protein 1-like isoform X2
Cn.pt.eg.1500534001.1	XP_010939712.1	EG_Chr15	18426712	18427426	GO:0016491,GO:0055114,GO:0005506	1.14.11.31	PF03171.17	probable 2-oxoglutarate/Fe(II)-dependent dioxygenase
Cn.pt.eg.0300477002.1	XP_010915568.1	EG_Chr3	9796651	9808136	GO:0008963,GO:0016021	2.7.8.13	PF00953.18	phospho-N-acetylmuramoyl-pentapeptide-transferase homolog isoform X2
Cn.pt.eg.1500652002.1	XP_010939883.1	EG_Chr15	20356719	20365398	GO:0000166,GO:0003676	NA	PF00076.19	oligouridylate-binding protein 1-like isoform X3
Cn.pt.eg.0800685002.1	XP_010928326.1	EG_Chr8	25572452	25578499	GO:0008152,GO:0016597	NA	PF13740.3	uncharacterized protein LOC105050129 isoform X1
Cn.pt.eg.0600244001.1	XP_010923650.1	EG_Chr6	4991582	4992235	GO:0008152,GO:0016758	2.4.1.324	NA	UDP-glycosyltransferase 83A1-like
Cn.pt.eg.1500421003.1	XP_010939564.1	EG_Chr15	16282781	16325763	GO:0000145,GO:0006887	NA	PF06046.10	exocyst complex component SEC6 isoform X2
Cn.pt.eg.Un04182002.1	XP_010905467.1	EG_ChrUn	242585467	242629358	GO:0000166,GO:0003676	2.1.1.183	PF00076.19	serine/arginine-rich splicing factor SR34A-like isoform X1
Cn.pt.eg.0201677002.1	XP_010913771.1	EG_Chr2	48680101	48695497	GO:0003723,GO:0005488	4.6.1.1	PF00806.16,PF07990.9	pumilio homolog 5-like isoform X2
Cn.pt.eg.0400029001.1	XP_010918007.1	EG_Chr4	2183706	2195056	GO:0003676,GO:0005524	3.6.4.13	PF00271.28,PF00270.26	DEAD-box ATP-dependent RNA helicase 38-like
Cn.pt.eg.0302041005.1	XP_010917893.1	EG_Chr3	58275343	58295665	GO:0005515,GO:0006511,GO:0036459,GO:0016579	3.4.19.12	PF00443.26,PF12436.5,PF00917.23	ubiquitin carboxyl-terminal hydrolase 12 isoform X8
Cn.pt.eg.0300362001.1	XP_010915396.1	EG_Chr3	7392860	7393858	GO:0003677	NA	NA	uncharacterized protein LOC105040532
Cn.pt.eg.Un05222001.1	XP_010911256.1	EG_ChrUn	363761413	363763002	GO:0005515	2.7.11.1	PF13855.3	receptor-like protein kinase 2
Cn.pt.eg.Un03642001.1	XP_010907733.1	EG_ChrUn	186894697	186900845	GO:0003735,GO:0005622,GO:0005840,GO:0006412	2.7.10.2	PF01199.15	60S ribosomal protein L34-like
Cn.pt.eg.Un03910004.1	XP_010907252.1	EG_ChrUn	210684888	210707989	GO:0003677,GO:0005524,GO:0006281,GO:0008094,GO:0003697,GO:0009432,GO:0006259	NA	PF00154.18	DNA repair protein recA homolog 2, mitochondrial-like isoform X1
Cn.pt.eg.1400094001.1	XP_010937642.1	EG_Chr14	1495437	1498968	GO:0003735,GO:0005622,GO:0005840,GO:0006412	NA	PF01158.15	60S ribosomal protein L36-3-like
Cn.pt.eg.Un05707001.1	XP_010909035.1	EG_ChrUn	392835939	392880703	GO:0003824,GO:0008152	1.2.4.4	PF02779.21,PF02780.17	2-oxoisovalerate dehydrogenase subunit beta 1, mitochondrial-like isoform X4
Cn.pt.eg.1001197001.1	XP_010932872.1	EG_Chr10	30950482	30963943	GO:0047262,GO:0016757	2.4.1.43	PF01501.17	probable galacturonosyltransferase 6 isoform X5
Cn.pt.eg.0700113004.1	XP_010925362.1	EG_Chr7	2469997	2499092	GO:0005634	3.4.22.46	NA	uncharacterized protein LOC105047923 isoform X2
Cn.pt.eg.0301209001.1	XP_010916593.1	EG_Chr3	23424043	23427291	GO:0004089,GO:0006730,GO:0008270	4.2.1.1	PF00194.18	alpha carbonic anhydrase 7-like
Cn.pt.eg.Un03780002.1	XP_010908031.1	EG_ChrUn	199561085	199575512	GO:0004871,GO:0007165,GO:0003924,GO:0007186,GO:0019001,GO:0031683	2.5.1.67,4.1.1.9,3.2.1.157	PF00503.17	extra-large guanine nucleotide-binding protein 1-like isoform X3
Cn.pt.eg.1200634001.1	XP_010935280.1	EG_Chr12	20330324	20338565	GO:0003824,GO:0005975,GO:0030246	4.2.2.23	PF14683.3,PF06045.8,PF14686.3	probable rhamnogalacturonate lyase B
Cn.pt.eg.0801416001.1	XP_010929416.1	EG_Chr8	39637839	39638680	GO:0003735,GO:0005840,GO:0006412	NA	PF00298.16,PF03946.11	60S ribosomal protein L12-3
Cn.pt.eg.0102014002.1	XP_010938307.1	EG_Chr1	42384036	42407115	GO:0001522,GO:0003723,GO:0009451,GO:0009982	5.4.99.27	PF01142.15	pseudouridylate synthase 7 homolog isoform X1
Cn.pt.eg.1400061001.1	XP_010937693.1	EG_Chr14	1054821	1058219	GO:0003735,GO:0005840,GO:0006412	NA	PF00410.16	40S ribosomal protein S15a-like
Cn.pt.eg.Un06083001.1	XP_010911034.1	EG_ChrUn	416250502	416253661	GO:0005680	6.1.1.21	NA	anaphase-promoting complex subunit 1-like, partial
Cn.pt.eg.1200297001.1	XP_010934810.1	EG_Chr12	13240961	13247947	GO:0005524,GO:0009058	6.3.2.13	PF08245.9	uncharacterized protein LOC105054877 isoform X1
Cn.pt.eg.0100124001.1	XP_010926057.1	EG_Chr1	2636844	2644315	GO:0008152,GO:0016491,GO:0055114	1.2.1.3,1.2.1.36	PF00171.19	aldehyde dehydrogenase family 2 member C4-like
Cn.pt.eg.Un03509001.1	XP_010906895.1	EG_ChrUn	176700710	176701452	GO:0003735,GO:0005622,GO:0005840,GO:0006412	NA	PF00833.15	40S ribosomal protein S17-like
Cn.pt.eg.1400653002.1	XP_010938686.1	EG_Chr14	11052110	11063849	GO:0008270	3.6.4.12,2.7.7.48,3.6.4.13	PF12906.4	uncharacterized protein LOC105057695 isoform X5
Cn.pt.eg.0201668001.1	XP_010913751.1	EG_Chr2	48480586	48487500	GO:0005737,GO:0006364,GO:0008168	2.1.1.177	PF02590.14	putative RNA methyltransferase At5g10620 isoform X2
Cn.pt.eg.1300015001.1	XP_010936156.1	EG_Chr13	283757	290230	GO:0004185,GO:0006508	3.4.16.5	PF00450.19	serine carboxypeptidase-like 18
Cn.pt.eg.0100731001.1	XP_010918022.1	EG_Chr1	14267707	14270041	GO:0006412,GO:0003735,GO:0005622,GO:0005840	3.6.4.12,2.7.7.48,3.6.4.13	PF01780.16	60S ribosomal protein L37a-like isoform X1
Cn.pt.eg.0700593001.1	XP_010926111.1	EG_Chr7	12084924	12089227	GO:0004356,GO:0006807,GO:0003824	6.3.1.2	PF00120.21	glutamine synthetase cytosolic isozyme 2
Cn.pt.eg.Un03886001.1	XP_010908724.1	EG_ChrUn	207904120	207909948	GO:0008152,GO:0016746	2.3.1.15	PF01553.18	glycerol-3-phosphate acyltransferase 3-like isoform X1
Cn.pt.eg.0501074001.1	XP_010922088.1	EG_Chr5	34342385	34348057	GO:0016705,GO:0055114,GO:0005506,GO:0020037	1.14.13.88	PF00067.19	flavonoid 3',5'-hydroxylase 1-like
Cn.pt.eg.Un04401002.1	XP_010909609.1	EG_ChrUn	276581317	276606168	GO:0004177,GO:0006508,GO:0008235	2.4.1.15,3.4.11.18	PF00557.21	methionine aminopeptidase 2B-like isoform X2
Cn.pt.eg.1300834001.1	XP_010937364.1	EG_Chr13	24673807	24674346	GO:0003677,GO:0003700,GO:0006355	3.6.4.12,1.14.11.6	NA	ethylene-responsive transcription factor ERF018-like
Cn.pt.eg.0200015001.1	XP_010909621.1	EG_Chr2	692829	694168	GO:0045735,GO:0030145	1.15.1.1	PF00190.19	germin-like protein 5-1
Cn.pt.eg.0100460003.1	XP_010913397.1	EG_Chr1	9173109	9181364	GO:0046872	2.1.1.197,3.1.1.1	PF00642.21	zinc finger CCCH domain-containing protein 8-like isoform X2
Cn.pt.eg.0101598002.1	XP_010929487.1	EG_Chr1	32087341	32093802	GO:0004553,GO:0005975	3.2.1.39	PF00332.15,PF07983.10	glucan endo-1,3-beta-glucosidase 1-like isoform X1
Cn.pt.eg.0700907003.1	XP_010926551.1	EG_Chr7	19877963	19891591	GO:0005789,GO:0006506,GO:0016021,GO:0016746	6.2.1.30	PF06423.9	uncharacterized protein At4g17910 isoform X2
Cn.pt.eg.1500539001.1	XP_010939717.1	EG_Chr15	18543705	18552183	GO:0005215,GO:0016021	2.3.1.225	PF16913.2	purine permease 3-like isoform X2
Cn.pt.eg.0200876003.1	XP_010912604.1	EG_Chr2	26585450	26599013	GO:0003676	3.1.13.1	PF00929.21	small RNA degrading nuclease 5 isoform X1
Cn.pt.eg.Un01995001.1	XP_010905569.1	EG_ChrUn	71169944	71180428	GO:0016491,GO:0055114,GO:0005509	1.6.5.9	PF07992.11	external alternative NAD(P)H-ubiquinone oxidoreductase B2, mitochondrial-like
Cn.pt.eg.0700320002.1	XP_010925675.1	EG_Chr7	6657609	6673204	GO:0004571,GO:0005509,GO:0016020	3.2.1.113	PF01532.17	mannosyl-oligosaccharide 1,2-alpha-mannosidase MNS3-like isoform X2
Cn.pt.eg.0101116007.1	XP_010924491.1	EG_Chr1	21579989	21585618	GO:0003677	3.5.3.18	PF02362.18	B3 domain-containing protein Os11g0197600-like isoform X8
Cn.pt.eg.0300311002.1	XP_010915329.1	EG_Chr3	6390969	6395736	GO:0016021	NA	NA	peroxisomal membrane protein PMP22-like isoform X2
Cn.pt.eg.0400643001.1	XP_010918857.1	EG_Chr4	33727500	33729241	GO:0008152,GO:0016758	2.4.1.271	NA	UDP-glycosyltransferase 92A1-like
Cn.pt.eg.0400623001.1	XP_010918901.1	EG_Chr4	33114284	33116738	GO:0000775,GO:0005634,GO:0045132	NA	PF07557.8	shugoshin-1 isoform X1
Cn.pt.eg.Un02478001.1	XP_010943620.1	EG_ChrUn	100143562	100150456	GO:0033014,GO:0042286,GO:0008483,GO:0030170,GO:0003824	5.4.3.8	PF00202.18	glutamate-1-semialdehyde 2,1-aminomutase, chloroplastic-like
Cn.pt.eg.0101064005.1	XP_010925233.1	EG_Chr1	20617132	20623516	GO:0008270	3.2.1.20	PF05180.9	uncharacterized protein LOC105047826 isoform X2
Cn.pt.eg.0700601001.1	XP_010926095.1	EG_Chr7	12259814	12268439	GO:0005525	3.6.3.8	PF04548.13	translocase of chloroplast 34, chloroplastic-like
Cn.pt.eg.1400653004.1	XP_010938682.1	EG_Chr14	11052110	11063800	GO:0008270	3.6.4.12,2.7.7.48,3.6.4.13	PF12906.4	uncharacterized protein LOC105057695 isoform X1
Cn.pt.eg.Un03544001.1	XP_010907401.1	EG_ChrUn	179132110	179132817	GO:0000166,GO:0003676	2.3.1.54	PF00076.19	heterogeneous nuclear ribonucleoprotein D0-like
Cn.pt.eg.Un00488002.1	XP_010941956.1	EG_ChrUn	13118285	13127878	GO:0000166,GO:0003676	NA	PF00076.19	heterogeneous nuclear ribonucleoprotein 1-like
Cn.pt.eg.Un05732002.1	XP_010910130.1	EG_ChrUn	394595295	394602915	GO:0046872,GO:0008152,GO:0008168,GO:0006479	2.1.1.125	PF13649.3	probable protein arginine N-methyltransferase 3 isoform X2
Cn.pt.eg.0101359001.1	XP_010928230.1	EG_Chr1	27232234	27236299	GO:0048544	NA	PF01453.21,PF00954.17	G-type lectin S-receptor-like serine/threonine-protein kinase At2g19130
Cn.pt.eg.Un00067001.1	XP_010941541.1	EG_ChrUn	1620296	1649057	GO:0003735,GO:0005622,GO:0005840,GO:0006412	NA	PF01248.23	40S ribosomal protein S12-like
Cn.pt.eg.Un02961002.1	XP_010906835.1	EG_ChrUn	132075047	132107507	GO:0000166,GO:0003676	3.1.21.3	NA	transcription initiation factor TFIID subunit 15b-like isoform X2
Cn.pt.eg.1000590003.1	XP_010931593.1	EG_Chr10	18493732	18525457	GO:0005515	3.1.3.16	PF13418.3	tip elongation aberrant protein 3 isoform X3
Cn.pt.eg.1001197002.1	XP_010932870.1	EG_Chr10	30950482	30963943	GO:0047262,GO:0016757	2.4.1.43	PF01501.17	probable galacturonosyltransferase 6 isoform X3
Cn.pt.eg.Un06018001.1	XP_010911742.1	EG_ChrUn	412953563	412955122	GO:0033926,GO:0003824	3.2.1.26	PF12899.4	alkaline/neutral invertase CINV2
Cn.pt.eg.Un04752001.1	XP_010909236.1	EG_ChrUn	316969379	316972724	GO:0005515	2.7.11.1	PF13516.3,PF00560.30	probable LRR receptor-like serine/threonine-protein kinase At4g36180
Cn.pt.eg.0201176001.1	XP_010913018.1	EG_Chr2	33902074	33927031	GO:0003700,GO:0005634,GO:0006355,GO:0003677,GO:0046983	2.7.8.17	PF01486.14,PF00319.15	agamous-like MADS-box protein AGL9 homolog isoform X2
Cn.pt.eg.Un00604001.1	XP_010942575.1	EG_ChrUn	16483765	16496876	GO:0005515	3.4.21.83	PF06972.8	uncharacterized protein LOC105060521 isoform X6
Cn.pt.eg.0300152001.1	XP_010915081.1	EG_Chr3	3064053	3074249	GO:0003676,GO:0005524	3.6.4.13	PF00271.28,PF00270.26	DEAD-box ATP-dependent RNA helicase 39 isoform X1
Cn.pt.eg.0500529005.1	XP_010921275.1	EG_Chr5	9079652	9084655	GO:0046872,GO:0000166,GO:0003676	2.7.7.48,3.6.1.15,3.6.4.13	PF00076.19,PF16131.2	zinc finger CCCH domain-containing protein 53-like isoform X3
Cn.pt.eg.Un03646001.1	XP_010908445.1	EG_ChrUn	187100664	187116459	GO:0005515	2.4.1.37	NA	telomerase Cajal body protein 1 isoform X2
Cn.pt.eg.Un01236002.1	XP_010942412.1	EG_ChrUn	39499305	39509283	GO:0003676,GO:0005524	3.6.4.13	PF00271.28,PF00270.26	DEAD-box ATP-dependent RNA helicase 57 isoform X2
Cn.pt.eg.0101619001.1	XP_010929186.1	EG_Chr1	32461471	32470326	GO:0006511,GO:0031625	3.4.19.12	PF00888.19	cullin-1-like
Cn.pt.eg.Un05699001.1	XP_010910776.1	EG_ChrUn	392211584	392212991	GO:0003677	NA	PF03789.10	homeobox protein knotted-1-like 1
Cn.pt.eg.0700950002.1	XP_010926614.1	EG_Chr7	20974121	21010158	GO:0004484,GO:0006370,GO:0006397,GO:0004725,GO:0016311,GO:0016791,GO:0004651,GO:0005634,GO:0006470,GO:0008138	2.7.7.50,3.1.3.33	PF01331.16,PF00782.17	mRNA-capping enzyme-like isoform X3
Cn.pt.eg.0200197001.1	XP_010910210.1	EG_Chr2	4271773	4284673	GO:0000166	3.5.1.52	PF03467.12	regulator of nonsense transcripts UPF3-like isoform X1
Cn.pt.eg.0501658001.1	XP_010922382.1	EG_Chr5	47929842	47930678	GO:0000786,GO:0003677,GO:0005634,GO:0046982	NA	PF16211.2,PF00125.21	histone H2A-like
Cn.pt.eg.0801070001.1	XP_010928895.1	EG_Chr8	33404508	33406963	GO:0004190,GO:0006508	3.4.23.12	PF14541.3,PF14543.3	protein ASPARTIC PROTEASE IN GUARD CELL 2-like
Cn.pt.eg.1600070002.1	XP_010940661.1	EG_Chr16	1112708	1122596	GO:0004088,GO:0006207,GO:0006541	6.3.5.5	PF00117.25,PF00988.19	carbamoyl-phosphate synthase small chain, chloroplastic isoform X2
Cn.pt.eg.1500439002.1	XP_010939603.1	EG_Chr15	16585094	16594650	GO:0005515	1.14.12.13	PF13881.3	membrane-anchored ubiquitin-fold protein 3 isoform X1
Cn.pt.eg.0401432001.1	XP_010920202.1	EG_Chr4	50723463	50739053	GO:0003824,GO:0005975,GO:0030246	4.1.1.41	PF13802.3	LOW QUALITY PROTEIN: alpha-glucosidase-like
Cn.pt.eg.0500501001.1	XP_010921226.1	EG_Chr5	8511707	8512701	GO:0005509	NA	PF13499.3	probable calcium-binding protein CML27
Cn.pt.eg.1300363004.1	XP_010936638.1	EG_Chr13	12148070	12165280	GO:0005524	2.7.12.2	NA	mitogen-activated protein kinase kinase 3 isoform X7
Cn.pt.eg.0701058001.1	XP_010926839.1	EG_Chr7	26756602	26874604	GO:0003677,GO:0046983	NA	PF00319.15	truncated transcription factor CAULIFLOWER A-like isoform X2
Cn.pt.eg.1000095002.1	XP_010931305.1	EG_Chr10	5310472	5340704	GO:0035091	2.3.1.15	PF00787.21	sorting nexin 2B-like isoform X3
Cn.pt.eg.0400548002.1	XP_010918786.1	EG_Chr4	31061693	31063359	GO:0016491,GO:0055114	1.14.11.20	PF14226.3,PF03171.17	1-aminocyclopropane-1-carboxylate oxidase homolog 1-like isoform X1
Cn.pt.eg.1000251004.1	XP_010931501.1	EG_Chr10	10664143	10667328	GO:0003677,GO:0000786,GO:0046982	5.4.99.25	PF00125.21	histone H3-8-like isoform X4
Cn.pt.eg.0101557001.1	XP_010930090.1	EG_Chr1	31404966	31415265	GO:0006855,GO:0015238,GO:0015297,GO:0016020,GO:0055085	NA	PF01554.15	protein TRANSPARENT TESTA 12-like
Cn.pt.eg.0101116005.1	XP_010924468.1	EG_Chr1	21579989	21584915	GO:0003677	NA	PF02178.16,PF02362.18	B3 domain-containing protein Os11g0197600-like isoform X5
Cn.pt.eg.0200840001.1	XP_010912542.1	EG_Chr2	25661653	25664321	GO:0003677,GO:0006355	2.1.1.126,2.1.1.125	PF02365.12	NAC domain-containing protein 48-like isoform X2
Cn.pt.eg.0400189001.1	XP_010918241.1	EG_Chr4	9961920	9979210	GO:0005515	NA	PF00240.20	ubiquitin domain-containing protein DSK2b-like isoform X1
Cn.pt.eg.1500681001.1	XP_010939918.1	EG_Chr15	20846548	20847978	GO:0005634,GO:0006351,GO:0032502	NA	PF08879.7	growth-regulating factor 1-like
Cn.pt.eg.1200839001.1	XP_010935577.1	EG_Chr12	23422229	23423970	GO:0005515	NA	NA	uncharacterized protein LOC105055461
Cn.pt.eg.0600552001.1	XP_010924030.1	EG_Chr6	26416820	26418699	GO:0005634,GO:0051726	1.1.98.2	PF02984.16,PF00134.20	cyclin-D6-1-like isoform X2
Cn.pt.eg.0400003002.1	XP_010917975.1	EG_Chr4	189653	190797	GO:0003735,GO:0005622,GO:0005840,GO:0006414	4.2.99.18	PF00428.16	60S acidic ribosomal protein P1-like
Cn.pt.eg.Un00157001.1	XP_010941674.1	EG_ChrUn	3924556	3939628	GO:0008152,GO:0016491	1.3.1.34	PF13561.3	peroxisomal 2,4-dienoyl-CoA reductase-like
Cn.pt.eg.0800010003.1	XP_010927427.1	EG_Chr8	301880	332742	GO:0005525,GO:0007264,GO:0015031	2.7.1.71	PF00071.19	ras-related protein RHN1-like isoform X4
Cn.pt.eg.0701380001.1	XP_010927173.1	EG_Chr7	42378643	42379441	GO:0003735,GO:0005840,GO:0006412	NA	PF00298.16,PF03946.11	60S ribosomal protein L12-like
Cn.pt.eg.0401599002.1	XP_010920300.1	EG_Chr4	54186734	54193732	GO:0018024	3.5.1.93	PF10440.6	histone-lysine N-methyltransferase SUVR2-like isoform X2
Cn.pt.eg.0400033001.1	XP_010918020.1	EG_Chr4	2530082	2535246	GO:0043531	3.1.13.4	PF00931.19	putative disease resistance protein RGA3
Cn.pt.eg.0900615001.1	XP_010930471.1	EG_Chr9	28468007	28471144	GO:0016491,GO:0055114,GO:0071949	1.14.13.9,4.1.1.50	PF01494.16	zeaxanthin epoxidase, chloroplastic-like
Cn.pt.eg.1300658003.1	XP_010937055.1	EG_Chr13	21353066	21380606	GO:0005524	3.6.4.3	PF00004.26	uncharacterized protein LOC105056535 isoform X1
Cn.pt.eg.0301553004.1	XP_010917218.1	EG_Chr3	32082832	32113093	GO:0002161,GO:0006418,GO:0000166,GO:0004822,GO:0005524,GO:0005737,GO:0006428,GO:0004812	6.1.1.5	PF08264.10,PF00133.19,PF06827.11	isoleucine--tRNA ligase, mitochondrial isoform X2
Cn.pt.eg.0401062002.1	XP_010919500.1	EG_Chr4	43646047	43655935	GO:0009116	2.4.2.7	PF00156.24	adenine phosphoribosyltransferase 1 isoform X2
Cn.pt.eg.1500563001.1	XP_010939746.1	EG_Chr15	19000211	19008965	GO:0006457	5.2.1.8	PF00254.25	peptidyl-prolyl cis-trans isomerase FKBP12 isoform X1
Cn.pt.eg.0400010001.1	XP_010917983.1	EG_Chr4	561464	562213	GO:0009733	3.1.3.70	PF02519.11	auxin-induced protein 15A-like
Cn.pt.eg.Un05223001.1	XP_010910139.1	EG_ChrUn	363765365	363770308	GO:0005515	NA	PF00646.30	F-box protein At2g32560-like isoform X2
Cn.pt.eg.1500531001.1	XP_010939790.1	EG_Chr15	18345984	18376533	GO:0016491,GO:0055114,GO:0005506	1.14.11.31	PF03171.17	probable 2-oxoglutarate/Fe(II)-dependent dioxygenase
Cn.pt.eg.0701349001.1	XP_010927212.1	EG_Chr7	41728577	41734311	GO:0003676,GO:0005524	3.6.4.13	PF00271.28,PF00270.26	eukaryotic initiation factor 4A-15-like
Cn.pt.eg.0700986002.1	XP_010926671.1	EG_Chr7	22111900	22117153	GO:0003735,GO:0005622,GO:0005840,GO:0006412	3.1.21.4	PF01201.19	40S ribosomal protein S8-like isoform X1
Cn.pt.eg.1600122004.1	XP_010940586.1	EG_Chr16	1958872	1964242	GO:0005515	2.7.11.1,2.3.1.48	PF13867.3	uncharacterized protein LOC105059093 isoform X1
Cn.pt.eg.1600649001.1	XP_010941175.1	EG_Chr16	18321915	18323882	GO:0016491,GO:0055114,GO:0005506	1.14.11.9	PF14226.3,PF03171.17	flavonol synthase/flavanone 3-hydroxylase-like
Cn.pt.eg.0200355001.1	XP_010911915.1	EG_Chr2	8818194	8897915	GO:0005215,GO:0006810,GO:0016020	NA	PF00854.18	LOW QUALITY PROTEIN: protein NRT1/ PTR FAMILY 5.10-like
Cn.pt.eg.0200972001.1	XP_010912728.1	EG_Chr2	28835216	28844023	GO:0005515,GO:0004842,GO:0016567	NA	PF04564.12	E3 ubiquitin-protein ligase CHIP-like isoform X3
Cn.pt.eg.0400273002.1	XP_010918350.1	EG_Chr4	16591097	16595039	GO:0016021,GO:0055085	5.1.1.3	PF03547.15	uncharacterized protein LOC105042744 isoform X2
Cn.pt.eg.1400673002.1	XP_010938662.1	EG_Chr14	11535823	11553409	GO:0005515	NA	PF13181.3,PF00515.25	uncharacterized protein LOC105057677 isoform X2
Cn.pt.eg.Un05979001.1	XP_010910247.1	EG_ChrUn	410069130	410072426	GO:0005215,GO:0006810,GO:0016020	5.4.99.50	PF00854.18	protein NRT1/ PTR FAMILY 3.1-like
Cn.pt.eg.1400552001.1	XP_010938361.1	EG_Chr14	9187699	9190415	GO:0004857	NA	PF04043.12	probable pectinesterase/pectinesterase inhibitor 41
Cn.pt.eg.0900384002.1	XP_010930070.1	EG_Chr9	21481607	21493963	GO:0005515	2.7.7.48,3.4.19.12,2.3.1.48	PF00439.22,PF17035.2	transcription factor GTE9-like isoform X2
Cn.pt.eg.0800015001.1	XP_010927416.1	EG_Chr8	375451	384763	GO:0015078,GO:0015991,GO:0033179,GO:0033177	NA	PF00137.18	V-type proton ATPase 16 kDa proteolipid subunit-like
Cn.pt.eg.0201089001.1	XP_010912888.1	EG_Chr2	31341687	31342307	GO:0005506,GO:0016705,GO:0020037,GO:0055114	1.14.13.104	NA	cytochrome P450 71A9-like, partial
Cn.pt.eg.Un00398003.1	XP_010942269.1	EG_ChrUn	10212982	10219611	GO:0016788,GO:0051499	3.1.1.96	PF04414.9	D-aminoacyl-tRNA deacylase isoform X2
Cn.pt.eg.1400653006.1	XP_010938692.1	EG_Chr14	11052110	11063800	GO:0008270	3.6.4.12,2.7.7.48,3.6.4.13	PF12906.4	uncharacterized protein LOC105057695 isoform X9
Cn.pt.eg.1200247004.1	XP_010934739.1	EG_Chr12	12252659	12261342	GO:0003723,GO:0004000,GO:0006396	3.5.4.37	PF02137.15	tRNA-specific adenosine deaminase 1 isoform X2
Cn.pt.eg.Un04310001.1	XP_010907192.1	EG_ChrUn	263414338	263426760	GO:0005515,GO:0008270	6.1.1.15	PF12678.4	E3 ubiquitin-protein ligase At3g02290-like isoform X1
Cn.pt.eg.Un03898002.1	XP_010907531.1	EG_ChrUn	209328619	209358730	GO:0005515,GO:0008270	NA	PF13831.3,PF13832.3	uncharacterized protein LOC105034178 isoform X2
Cn.pt.eg.1200712003.1	XP_010935367.1	EG_Chr12	21632620	21653530	GO:0003924	2.7.1.68	PF02493.17	protein ACCUMULATION AND REPLICATION OF CHLOROPLASTS 3 isoform X3
Cn.pt.eg.1100418002.1	XP_010933860.1	EG_Chr11	19530029	19538863	GO:0005515,GO:0008270	3.6.1.27,3.1.3.4,3.1.3.81,3.1.3.27	PF13639.3	E3 ubiquitin-protein ligase At1g12760-like isoform X2
Cn.pt.eg.0102287003.1	XP_010941714.1	EG_Chr1	54191319	54200639	GO:0005515,GO:0008270,GO:0004842,GO:0016567	NA	PF01485.18	probable E3 ubiquitin-protein ligase ARI2 isoform X2
Cn.pt.eg.0900154002.1	XP_010929570.1	EG_Chr9	4953530	4957324	GO:0008152,GO:0016597	3.6.4.12,2.7.7.48,3.6.4.13	PF01842.22	uncharacterized protein LOC105051016 isoform X2
Cn.pt.eg.Un01222001.1	XP_010904902.1	EG_ChrUn	38820345	38824653	GO:0003677	NA	PF00249.28	probable transcription factor GLK1 isoform X2
Cn.pt.eg.0100990004.1	XP_010926027.1	EG_Chr1	19357439	19365669	GO:0003824,GO:0005975,GO:0030246,GO:0016853	5.1.3.15	PF01263.17	putative glucose-6-phosphate 1-epimerase isoform X2
Cn.pt.eg.0800454001.1	XP_010927942.1	EG_Chr8	18449725	18467694	GO:0003723,GO:0005515,GO:0005488	NA	PF02854.16	uncharacterized protein LOC105049867 isoform X1
Cn.pt.eg.0202174001.1	XP_010914530.1	EG_Chr2	59990221	59993739	GO:0043531	NA	PF00931.19	LOW QUALITY PROTEIN: putative disease resistance protein At1g50180
Cn.pt.eg.1001211001.1	XP_010932841.1	EG_Chr10	31284669	31287824	GO:0000786,GO:0003677,GO:0005634,GO:0046982	2.7.1.60,3.2.1.183,2.7.7.49,3.4.23.47,2.7.7.7,3.1.26.13,3.1.13.2	PF16211.2,PF00125.21	probable histone H2A variant 3
Cn.pt.eg.1200633001.1	XP_010935407.1	EG_Chr12	20318428	20327184	GO:0030246	NA	PF14686.3	rhamnogalacturonate lyase B-like
Cn.pt.eg.0700823001.1	XP_010926525.1	EG_Chr7	17649871	17650476	GO:0004857	NA	PF04043.12	uncharacterized protein LOC105048776
Cn.pt.eg.0101870001.1	XP_010935579.1	EG_Chr1	38190451	38219745	GO:0055085	3.6.4.13	PF03169.12	oligopeptide transporter 5-like
Cn.pt.eg.0300192001.1	XP_010915155.1	EG_Chr3	3958139	3962992	GO:0016702,GO:0055114	1.13.11.19	PF07847.9	probable 2-aminoethanethiol dioxygenase isoform X3
Cn.pt.eg.0900568001.1	XP_010930327.1	EG_Chr9	27234262	27245350	GO:0016491,GO:0055114,GO:0005093,GO:0015031	NA	PF00996.15	guanosine nucleotide diphosphate dissociation inhibitor 2 isoform X1
Cn.pt.eg.1600665001.1	XP_010941192.1	EG_Chr16	18796256	18809624	GO:0005215,GO:0016021	3.1.26.5	PF16913.2	probable purine permease 11
Cn.pt.eg.0201587001.1	XP_010913636.1	EG_Chr2	46550739	46564580	GO:0005524	3.6.4.6	PF00004.26	26S proteasome regulatory subunit 4 homolog A-like isoform X2
Cn.pt.eg.0600570004.1	XP_010924080.1	EG_Chr6	27051089	27105562	GO:0016020	NA	PF02714.12,PF14703.3,PF13967.3	calcium permeable stress-gated cation channel 1-like isoform X3
Cn.pt.eg.1500715001.1	XP_010939966.1	EG_Chr15	21498510	21514389	GO:0005515	NA	PF12895.4,PF13181.3	anaphase-promoting complex subunit 6-like
Cn.pt.eg.0100935001.1	XP_010927491.1	EG_Chr1	18407806	18412117	GO:0005506,GO:0016705,GO:0020037,GO:0055114	1.14.13.173	PF00067.19	cytochrome P450 72A15-like, partial
Cn.pt.eg.0900921001.1	XP_010930879.1	EG_Chr9	33866260	33870043	GO:0015078,GO:0015991,GO:0033179,GO:0033177	2.4.1.230	PF00137.18	V-type proton ATPase 16 kDa proteolipid subunit-like
Cn.pt.eg.0701335003.1	XP_010927236.1	EG_Chr7	41391501	41402472	GO:0008270	2.7.11.1,3.1.11.2	PF12906.4	E3 ubiquitin-protein ligase MARCH8-like isoform X3
Cn.pt.eg.0200201001.1	XP_010910143.1	EG_Chr2	4358974	4361548	GO:0003824,GO:0005524	6.3.4.13	PF01071.16	phosphoribosylamine--glycine ligase-like
Cn.pt.eg.0200728002.1	XP_010912392.1	EG_Chr2	23333450	23354006	GO:0035091	NA	PF00787.21,PF02194.12,PF08628.9	uncharacterized protein LOC105038321 isoform X3
Cn.pt.eg.Un02533001.1	XP_010943694.1	EG_ChrUn	103314949	103318884	GO:0016705,GO:0055114,GO:0005506,GO:0020037	1.3.3.9	PF00067.19	cytochrome P450 734A6-like
Cn.pt.eg.0100930001.1	XP_010926840.1	EG_Chr1	18368846	18374154	GO:0005506,GO:0016705,GO:0020037,GO:0055114	1.3.3.9	PF00067.19	cytochrome P450 CYP72A219-like isoform X1
Cn.pt.eg.1201088001.1	XP_010935965.1	EG_Chr12	27626768	27637040	GO:0016021	NA	PF03124.11	phosphate transporter PHO1-2-like isoform X4
Cn.pt.eg.0700734003.1	XP_010926451.1	EG_Chr7	15623305	15635711	GO:0005515	2.1.1.43	PF00856.25	histone-lysine N-methyltransferase ASHR1 isoform X2
Cn.pt.eg.Un01404002.1	XP_010942975.1	EG_ChrUn	47939448	47946125	GO:0016787	NA	PF03283.10	protein notum homolog isoform X1
Cn.pt.eg.0302072003.1	XP_010917960.1	EG_Chr3	59476445	59519738	GO:0003676,GO:0008270	3.6.3.8,2.7.7.49,2.7.7.7,3.1.26.13,3.4.23.16,3.1.13.2	PF04046.13	uncharacterized protein LOC105042440 isoform X1
Cn.pt.eg.1600016002.1	XP_010940721.1	EG_Chr16	281118	308110	GO:0006629,GO:0008374	2.3.1.158	PF02450.12	phospholipid--sterol O-acyltransferase isoform X2
Cn.pt.eg.Un02966001.1	XP_010906927.1	EG_ChrUn	132420965	132442296	GO:0005515	NA	PF12937.4	F-box protein SKIP28-like isoform X1
Cn.pt.eg.0700307001.1	XP_010925646.1	EG_Chr7	6211926	6221724	GO:0019904	2.7.7.48,2.3.1.48	PF00244.17	14-3-3-like protein D isoform X2
Cn.pt.eg.0600063001.1	XP_010923345.1	EG_Chr6	1233535	1244375	GO:0016787	3.1.3.16	PF00149.25	serine/threonine-protein phosphatase PP2A-2 catalytic subunit-like isoform X1
Cn.pt.eg.Un06082001.1	XP_010909532.1	EG_ChrUn	416169015	416209461	GO:0005515	NA	PF00789.17	UBX domain-containing protein 6-like
Cn.pt.eg.1400678001.1	XP_010938734.1	EG_Chr14	11689266	11690024	GO:0004553,GO:0005975	3.2.1.39	PF00332.15	glucan endo-1,3-beta-glucosidase-like, partial
Cn.pt.eg.0800194001.1	XP_010927569.1	EG_Chr8	5020762	5026396	GO:0005515	2.1.1.1	PF13812.3,PF01535.17,PF13041.3	pentatricopeptide repeat-containing protein At1g77360, mitochondrial-like
Cn.pt.eg.Un03881001.1	XP_010908282.1	EG_ChrUn	207548399	207560599	GO:0003824,GO:0008152	1.2.4.1	PF02779.21,PF02780.17	pyruvate dehydrogenase E1 component subunit beta isoform X1
Cn.pt.eg.1600200001.1	XP_010940438.1	EG_Chr16	3066266	3075435	GO:0003677	NA	PF00249.28	transcriptional activator Myb-like isoform X1
Cn.pt.eg.0301002002.1	XP_010916285.1	EG_Chr3	19315154	19317729	GO:0016757	2.4.1.255	PF04577.11	uncharacterized protein LOC105041144 isoform X2
Cn.pt.eg.Un00878003.1	XP_010942880.1	EG_ChrUn	27568841	27588012	GO:0005515	NA	PF06972.8	uncharacterized protein LOC105060749 isoform X1
Cn.pt.eg.0201974001.1	XP_010914205.1	EG_Chr2	55376829	55380521	GO:0016765	2.5.1.20	PF01255.16	dehydrodolichyl diphosphate synthase 6-like isoform X2
Cn.pt.eg.Un01874002.1	XP_010905115.1	EG_ChrUn	67194386	67238737	GO:0005515	2.7.11.7	PF00400.29,PF11816.5	WD repeat-containing protein 48-like isoform X2
Cn.pt.eg.0200001001.1	XP_010909760.1	EG_Chr2	3893	5213	GO:0003824,GO:0008152,GO:0042819,GO:0042823	4.3.3.6	PF01680.14	probable pyridoxal biosynthesis protein PDX1.1
Cn.pt.eg.0700523003.1	XP_010925967.1	EG_Chr7	10459089	10465711	GO:0003723,GO:0003676	2.1.3.2	PF00013.26	KH domain-containing protein At4g18375-like isoform X3
Cn.pt.eg.1100759003.1	XP_010933389.1	EG_Chr11	25983322	26005888	GO:0005525,GO:0005622,GO:0007264	NA	PF00025.18	ADP-ribosylation factor-like isoform X1
Cn.pt.eg.0200767003.1	XP_010912451.1	EG_Chr2	24284840	24289736	GO:0016020,GO:0016192,GO:0048193	NA	PF09177.8	syntaxin-61-like isoform X2
Cn.pt.eg.0200962005.1	XP_010912717.1	EG_Chr2	28538883	28549149	GO:0005524	2.1.1.113	PF07724.11	ATP-dependent Clp protease ATP-binding subunit clpX-like, mitochondrial isoform X3
Cn.pt.eg.0101187001.1	XP_010923191.1	EG_Chr1	22835501	22837273	GO:0016020	3.1.3.16	PF01061.21	ABC transporter G family member 10-like
Cn.pt.eg.0201884002.1	XP_010914099.1	EG_Chr2	53483184	53507552	GO:0016301,GO:0004143,GO:0007205	2.7.1.107	PF00609.16,PF00781.21	diacylglycerol kinase 7-like isoform X4
Cn.pt.eg.0700379001.1	XP_010925760.1	EG_Chr7	7678657	7681605	GO:0016021	NA	PF03083.13	bidirectional sugar transporter SWEET3b-like isoform X2
Cn.pt.eg.1000380002.1	XP_010931888.1	EG_Chr10	14277667	14284578	GO:0005789	NA	PF00635.23	vesicle-associated protein 4-2-like
Cn.pt.eg.Un01128002.1	XP_010904766.1	EG_ChrUn	36991219	36995005	GO:0003777,GO:0005524,GO:0007018,GO:0008017,GO:0005871	NA	PF00225.20	kinesin-like protein klp-3 isoform X2
Cn.pt.eg.Un06444001.1	XP_010910924.1	EG_ChrUn	438604182	438605848	GO:0008152,GO:0016491,GO:0004097,GO:0055114	1.10.3.1	PF12142.5,PF00264.17	LOW QUALITY PROTEIN: polyphenol oxidase, chloroplastic-like, partial
Cn.pt.eg.1600039001.1	XP_010940693.1	EG_Chr16	656029	659204	GO:0003735,GO:0005622,GO:0005840,GO:0006412	NA	PF01157.15	60S ribosomal protein L21-1-like
Cn.pt.eg.0100822001.1	XP_010920214.1	EG_Chr1	16545340	16555821	GO:0003677,GO:0043565	NA	PF01381.19	multiprotein-bridging factor 1b-like
Cn.pt.eg.Un04721001.1	XP_010910501.1	EG_ChrUn	313563640	313566964	GO:0080048	2.7.7.69	NA	GDP-L-galactose phosphorylase 2-like isoform X1
Cn.pt.eg.0302064001.1	XP_010917944.1	EG_Chr3	58879307	58889028	GO:0007275	NA	PF04690.10	protein YABBY 2-like isoform X7
Cn.pt.eg.0600784001.1	XP_010924433.1	EG_Chr6	34163581	34176516	GO:0005515	2.7.11.1	PF12796.4	ankyrin repeat-containing protein At5g02620-like
Cn.pt.eg.Un06036001.1	XP_010908366.1	EG_ChrUn	413821046	413893487	GO:0016491,GO:0055114,GO:0071949	1.18.1.2	PF01494.16	uncharacterized protein LOC105034784 isoform X3
Cn.pt.eg.0801146002.1	XP_010929036.1	EG_Chr8	34775368	34792679	GO:0005515	NA	PF06972.8	uncharacterized protein LOC105050641 isoform X2
Cn.pt.eg.Un06841002.1	XP_010909256.1	EG_ChrUn	465864159	465940095	GO:0001104,GO:0006357,GO:0016592	NA	PF08638.8	mediator of RNA polymerase II transcription subunit 14-like isoform X3
Cn.pt.eg.Un04103002.1	XP_010906373.1	EG_ChrUn	234082717	234095716	GO:0004519,GO:0005634,GO:0006302,GO:0030145	NA	PF04152.11	double-strand break repair protein MRE11-like isoform X2
Cn.pt.eg.0501349001.1	XP_010922762.1	EG_Chr5	42637598	42641096	GO:0001104,GO:0006357,GO:0016592	3.4.24.16	PF09748.6	mediator of RNA polymerase II transcription subunit 10b-like
Cn.pt.eg.1100866001.1	XP_010934242.1	EG_Chr11	27798853	27801586	GO:0005515	3.4.19.6	PF06203.11	zinc finger protein CONSTANS-LIKE 4-like
Cn.pt.eg.Un03759001.1	XP_010907786.1	EG_ChrUn	197667425	197669017	GO:0043531	NA	PF00931.19	putative disease resistance protein RGA3
Cn.pt.eg.0201453003.1	XP_010913429.1	EG_Chr2	43539525	43555980	GO:0000166,GO:0004813,GO:0005524,GO:0006419,GO:0005737,GO:0003676	6.1.1.7	PF01411.16	probable alanine--tRNA ligase, chloroplastic isoform X2
Cn.pt.eg.0300476002.1	XP_010915565.1	EG_Chr3	9766515	9774046	GO:0006457,GO:0016272,GO:0051082	NA	PF01920.17	prefoldin subunit 6 isoform X1
Cn.pt.eg.Un04456001.1	XP_010909971.1	EG_ChrUn	281381410	281410787	GO:0005515	NA	PF01302.22,PF14560.3	tubulin-folding cofactor B-like isoform X1
Cn.pt.eg.1500744001.1	XP_010940007.1	EG_Chr15	22106156	22109974	GO:0005524,GO:0016887	3.6.3.16	PF02374.12	uncharacterized protein At1g26090, chloroplastic isoform X2
Cn.pt.eg.1300059001.1	XP_010936298.1	EG_Chr13	1666277	1667464	GO:0003677	NA	PF00249.28	transcription factor RAX3-like
Cn.pt.eg.0201979001.1	XP_010914220.1	EG_Chr2	55492657	55506091	GO:0015079,GO:0016020,GO:0071805	NA	PF02705.13	probable potassium transporter 11 isoform X3
